# Supplementary material for: Radiomics profiling combined with clinical risk factors for preoperative Lymphatic Metastasis prediction in Colorectal cancer: A multicenter study
Source: PLoS One. 2026 Jan 16;21(1):e0340352. doi: 10.1371/journal.pone.0340352 (PMC12810846; doi:10.1371/journal.pone.0340352)
Supplement: S1 File — (CSV) [file pone.0340352.s006.csv]

original_shape_VoxelVolume	original_shape_MeshVolume	original_shape_SurfaceArea	original_shape_SurfaceVolumeRatio	original_shape_Compactness1	original_shape_Compactness2	original_shape_Sphericity	original_shape_SphericalDisproportion	original_shape_Maximum3DDiameter	original_shape_Maximum2DDiameterSlice	original_shape_Maximum2DDiameterColumn	original_shape_Maximum2DDiameterRow	original_shape_MajorAxisLength	original_shape_MinorAxisLength	original_shape_LeastAxisLength	original_shape_Elongation	original_shape_Flatness	original_firstorder_Energy	original_firstorder_TotalEnergy	original_firstorder_Entropy	original_firstorder_Minimum	original_firstorder_10Percentile	original_firstorder_90Percentile	original_firstorder_Maximum	original_firstorder_Mean	original_firstorder_Median	original_firstorder_InterquartileRange	original_firstorder_Range	original_firstorder_MeanAbsoluteDeviation	original_firstorder_RobustMeanAbsoluteDeviation	original_firstorder_RootMeanSquared	original_firstorder_StandardDeviation	original_firstorder_Skewness	original_firstorder_Kurtosis	original_firstorder_Variance	original_firstorder_Uniformity	original_glcm_Autocorrelation	original_glcm_ClusterProminence	original_glcm_ClusterShade	original_glcm_ClusterTendency	original_glcm_Contrast	original_glcm_Correlation	original_glcm_DifferenceAverage	original_glcm_DifferenceEntropy	original_glcm_DifferenceVariance	original_glcm_Id	original_glcm_Idm	original_glcm_Idmn	original_glcm_Idn	original_glcm_Imc1
0.407526927	0.406934834	0.616416134	0.619958195	0	0	0	1	0.529494586	0	0.569010799	0.666910266	0.337955596	0.378448954	0.321833804	0.28730979	0.282018042	0.378468013	0.378467923	1	0.175714161	0.10479044	0.692033438	0.030555059	0.373398789	0.684348457	0.813788466	0.064696983	0.860709942	0.824207651	0.381522713	0.88971531	0.246276512	0.00082165	0.826637352	0.000390718	0.406774859	0.296394222	0.326217676	0.820865572	0.808831525	0.549535357	0.918134231	0.979706268	0.769355572	0.022733281	0.022188463	0.296524827	0.122419208	0.84593704
0.693545939	0.694083222	0.598554844	0.109113292	0.849403458	0.823369231	0.857635745	0.111947788	0.49984221	0.339446667	0.184312677	0.420832213	0.178992423	0.490746605	0.646254516	0.588280336	0.695797104	0.702995016	0.702993856	0.247941639	0.868388626	0.667485385	0.124722758	0.016393584	0.628744513	0.723086842	0.088707304	0.01773454	0.07494554	0.094805781	0.618150856	0.07496201	0.141885424	0.007469193	0.030384878	0.619975103	0.070322046	0	0.530845831	0.010931496	0.075491212	0.361837854	0.19101548	0.356585547	0.092518001	0.689029437	0.704049585	0.786249311	0.655921207	0.772206841
1	1	1	0.14278212	0.399945156	0.351101702	0.416659419	0.515318855	0.837798556	0.343915698	0.788488366	0.916196818	0.277920368	0.59370264	0.521618376	0.576914029	0.491185179	1	1	0.878344904	0.255417602	0.147735788	0.789748929	0.039219501	0.558707813	0.855478009	0.645051031	0.069477989	0.783497472	0.706520344	0.568510902	0.842057473	0.2161446	0.001713017	0.756560222	0.069540826	0.570391064	0.300724536	0.162332031	0.725947891	0.510499513	0.705310346	0.666467176	0.82875157	0.545489749	0.201707497	0.216125577	0.609257434	0.389678825	0.776599868
0.182321944	0.18215571	0.212072795	0.558493993	0.539704592	0.489144556	0.556568132	0.376964419	0.438757011	0.422024402	0.298797139	0.210444513	0.308407063	0.776309852	0.407869099	0.730186038	0.373494962	0.187790447	0.187791157	0.485895095	0.103591918	0.228894548	0.528336198	0.023692314	0.639174257	0.886925178	0.255733092	0.061337927	0.587315119	0.431335813	0.644650633	0.693426013	0.168084092	0.004413386	0.556764331	0.509366627	0.813810528	0.291448986	0.096890562	0.547263736	0.401407654	0.698308651	0.434369748	0.586092462	0.533239084	0.569924821	0.561261897	0.641840613	0.584215503	0.583479732
0.168368358	0.168337033	0.189965618	0.558771131	0.575066772	0.525332836	0.591550289	0.343985066	0.136437831	0.435022177	0.299620039	0.257991711	0.028059005	0.650526408	0.37975968	1	0.633046444	0.161217846	0.161217122	0.849611638	0.112505699	0.078804857	0.660778292	0.030108444	0.509749114	0.821708898	0.599190792	0.067261987	0.784792636	0.683766197	0.519398288	0.861586717	0.208111892	0.002117134	0.784923314	0.118022738	0.504515347	0.327299671	0.141386542	0.746809314	0.835224192	0.487000956	0.863792104	0.93531485	0.88119343	0.126524576	0.13113685	0.29036216	0.189911967	0.828968046
0.789566427	0.789886594	0.657191976	0.058751635	0.901120713	0.882986389	0.906806652	0.072395562	0.796450583	0.356874818	0.715647062	0.67064038	0.390018029	0.442736313	0	0.300267961	0	0.677025749	0.677023382	0.97204305	0.201031968	0.095322916	0.687915826	0.236638475	0.054855777	0.147026665	0.979393531	0.267390779	0.99353685	0.986687469	0.061959963	0.998524465	0.307578662	0.000510674	0.997577314	0.034131863	0.214284797	0.394794092	0.839855581	0.969096046	0.921227021	0.557719611	0.934999257	0.970617001	0.923919861	0.091754804	0.084914101	0.889065772	0.668667203	0.763183987
0.158533398	0.158624103	0.19165774	0.597032831	0.515176063	0.464341987	0.532206112	0.400301144	0.298104688	0.268126358	0.263358002	0.1035586	0.137315927	0.659710378	0.598967954	0.837644492	0.702613799	0.18498661	0.184986376	0.21549474	0.096634752	0.89006291	0.56856885	0.017088113	0.865383925	0.887150914	0.077341235	0.055134713	0.096983863	0.064858289	0.862484028	0.214177323	0.008919668	0.027135632	0.105981779	0.732934898	1	0.071123819	0.427043144	0.076945376	0.210696546	0.170938068	0.287212756	0.476208591	0.290130872	0.642242868	0.652489496	0.800929406	0.706479807	1
0.001315263	0.000925171	0.039938455	0.957355595	0.319144779	0.274920901	0.334512252	0.601720558	0.602908439	0.499429101	0.377492234	0.538465479	0.538224058	0.676933247	0.731693633	0.380359328	0.424825618	0	0	0.592921394	0.082236397	0.172233399	0.424091058	0.016576389	0.587940649	0.823991372	0.167768975	0.055313358	0.537379149	0.350843618	0.591521063	0.672063318	0.154855969	0.005388599	0.530382348	0.299629605	0.773054726	0.299244238	0.09141652	0.547799876	0.50904688	0.599970757	0.560198526	0.713842891	0.625586841	0.399979624	0.40940766	0.556443895	0.462679372	0.721260861
0.413190566	0.412864557	0.47921558	0.409753962	0.413420786	0.364065525	0.430267768	0.501387834	0.262995183	0.330204919	0.719567715	0.190487457	0.222864265	0.543058036	0.581972939	0.590329539	0.594599131	0.413496542	0.413496337	0.637692677	0.052318515	0.118198535	0.52610374	0.022422941	0.576246861	0.817675758	0.246842699	0.062521134	0.587054288	0.40951426	0.581541243	0.723867723	0.165773434	0.00466749	0.595372283	0.261874887	0.756047234	0.317522899	0.073268028	0.569284906	0.473754962	0.645497184	0.535051469	0.707558606	0.589347819	0.410058926	0.420616014	0.586625946	0.482740982	0.746349851
0.333768944	0.333736318	0.392463091	0.456528544	0.442878956	0.392662219	0.459926488	0.471389079	0.817030513	0.689640918	0.668640367	0.487263172	0.625488804	1	0.293032062	0.584755359	0.067108252	0.367459946	0.367461065	0.46889032	0.165578194	0.626550387	0.667911295	0.020914163	0.830792699	0.916356806	0.098654937	0.055640493	0.299393392	0.136130559	0.832764612	0.457612351	0.097525744	0.011581572	0.298054249	0.507926705	0.745746571	0.198788481	0.242802304	0.27261574	0.357456785	0.445125025	0.431569015	0.620296057	0.464826078	0.502621743	0.513695929	0.621523929	0.536410932	0.835977871
0.305197816	0.305242695	0.302659769	0.377938878	0.696744157	0.653741257	0.710696436	0.236137	0.46543746	0.207026083	0	0.308336027	0.284029306	0.405691407	0.235486342	0.371775238	0.257066986	0.252384187	0.252384215	0.988654076	0.190850244	0.105589165	0.777159488	0.023661463	0.149705661	0.299939118	1	0.057156448	1	1	0.158752911	1	0.293062463	0.00022315	1	0	0.259846431	0.375593458	0.752832729	0.978702375	1	0.520945237	1	1	0.972604419	0.049979785	0.039513804	0	0	0.760475552
0.411523302	0.411587053	0.460824266	0.386104012	0.472468109	0.421741339	0.489594858	0.441868853	0.722650635	0.435778774	0.52812134	0.517863236	0.334134804	0.624742099	0.457565974	0.542942889	0.390331273	0.401261449	0.401261963	0.449271753	0.836334073	0.506861137	0.006328883	0.00540402	0.522217125	0.683124943	0.150805501	0.008386369	0.171339582	0.193299019	0.510424675	0.15688074	0.182999017	0.003507709	0.071851172	0.360321257	0.031231432	0.009598218	0.507636258	0.087825149	0.11014563	0.598062271	0.28155029	0.459672954	0.118122746	0.539207988	0.56233118	0.609228809	0.438947139	0.696945598
0.248042915	0.248081965	0.234502292	0.403493216	0.759076441	0.721856073	0.771024823	0.184024655	0.546748104	0.484839717	0.240202309	0.316285128	0.394200313	0.207254767	0.40043909	0.063312256	0.297885172	0.226170625	0.226170503	0.948580552	0.223630118	0.122343189	0.837860565	0.025485054	0.381614513	0.732627572	0.99188127	0.057401335	0.988327983	0.977145455	0.395060798	0.996193143	0.25581248	0.000418368	0.993755211	0.023041786	0.441341403	0.37307061	0.342101341	1	0.766566689	0.665834476	0.826795599	0.918848611	0.80391689	0.14383486	0.146103247	0.340597895	0.216956808	0.732888806
0.403791919	0.404372444	0.362555263	0.259039341	0.835647015	0.807694818	0.844505936	0.122673629	0	0.253201148	0.223215282	0	0	0	0.428320958	0.229368756	0.713676253	0.424508311	0.424507728	0.809399326	0.272527612	0.277415301	0.892491408	0.033292794	0.711331384	0.915088827	0.438205787	0.062800188	0.631312993	0.515193435	0.719379977	0.720512032	0.193290532	0.003202286	0.591057969	0.130733028	0.675737231	0.235313391	0.208562758	0.526974892	0.738770424	0.352348227	0.824148313	0.929109654	0.765022424	0.119163404	0.122571731	0.362780917	0.212825282	0.943212868
0.078032586	0.07788088	0.126662796	0.778563541	0.377041832	0.329237824	0.393470903	0.539303285	0.134797787	0.337070554	0.164054885	0.443032595	0.263747151	0.650820668	0.240308682	0.654967901	0.277400655	0.084000363	0.083999906	0.564618835	0.146909107	0.344490965	0.552676524	0.017345938	0.672435733	0.843421457	0.169078204	0.052998209	0.449556949	0.273182628	0.674874533	0.587309459	0.142980659	0.00677218	0.431496763	0.361972062	0.61017189	0.239001658	0.175464594	0.409003219	0.567139966	0.385493702	0.621776072	0.775232852	0.677547094	0.340443591	0.346983378	0.419926268	0.354890246	0.897358476
0.092062053	0.091974727	0.110123487	0.669724313	0.550456574	0.500093846	0.567221916	0.366854956	0.343570889	0.117384559	0.468523562	0.279965572	0.193224323	0.506903937	0.244852805	0.588055056	0.341732172	0.097797461	0.097797948	0.514598646	0.677329931	0.605961128	0.287900058	1	0.675022061	0.786288541	0.172441939	1	0.180180878	0.200324779	0.667933685	0.22301736	1	1	0.111623483	0.283980193	0.225906824	1	0.695237082	0.078725261	0.226586123	0.104673948	0.363001926	0.540014583	0.275542552	0.453746359	0.472291812	1	1	0.810930994
0.46889109	0.468741544	0.55287365	0.398909675	0.351370886	0.304985782	0.367390035	0.566656495	0.563002554	0.176987548	0.577297837	0.49561319	0.378913273	0.270511087	0.429900434	0.139502599	0.332124457	0.399092408	0.399092469	0.98297395	0.020238449	0.014001066	0.257146112	0.024369588	0.13143342	0.504142511	0.834430746	0.065973217	0.856565423	0.842370387	0.133547598	0.866813927	0.254998474	0.000577543	0.792598187	0.017288708	0.391819583	0.226416638	0.40764834	0.737952139	0.719210023	0.556282846	0.86267077	0.950817215	0.694478574	0.042355183	0.047394218	0.36615786	0.16497712	0.851893057
0.446822503	0.446978457	0.453225814	0.306125106	0.620330638	0.572396538	0.636090735	0.302875102	0.743357208	0.443361005	0.802556364	0.380300462	0.561273842	0.690340486	0.44322829	0.370889484	0.208615153	0.458172861	0.458170388	0.461491908	0.626121003	0.556561801	0.282182274	0.014155104	0.657614734	0.775137915	0.098479696	0.027044679	0.201293496	0.142151916	0.650779073	0.255610395	0.137058021	0.007353349	0.13329246	0.441854491	0.220403292	0.034230435	0.462557329	0.113533269	0.22595349	0.299160586	0.392449292	0.592638816	0.260953374	0.454491507	0.472649451	0.49302768	0.377533597	0.928830715
0.446533735	0.446785109	0.369223658	0.191842714	0.970772073	0.964997381	0.972562455	0.020974926	0.42429664	0.358489607	0.281822364	0.430448613	0.229684168	0.650013928	0.530889339	0.697985239	0.545478586	0.468298136	0.468300233	0.721111719	0.201889425	0.182276235	0.745301866	0.03102938	0.70642003	0.965391763	0.361269715	0.063921095	0.679214156	0.536134076	0.716768441	0.78146038	0.180839981	0.003464966	0.671673996	0.221977158	0.711587448	0.401986443	0	0.705329203	0.68132885	0.565752019	0.694521071	0.820779267	0.807615215	0.303967722	0.308176137	0.420130588	0.348505543	0.742333757
0.205402272	0.205449147	0.209447525	0.478001412	0.671616934	0.626730304	0.686243745	0.257725532	0.239153748	0.174617788	0.589738274	0.268188426	0.013720327	0.577411066	0.664685335	0.933408651	0.920069227	0.219058318	0.219058461	0.794314944	0.121998054	0.44161353	0.713178505	0.035223502	0.713992694	0.851609334	0.256240968	0.071871246	0.433330539	0.292658067	0.716862462	0.572781252	0.147656206	0.007051392	0.41547339	0.124515988	0.655148581	0.242765096	0.204270967	0.405107015	0.554550036	0.391794509	0.68976306	0.833562335	0.598087436	0.175645965	0.196777786	0.584763634	0.37261589	0.894491563
0.160217524	0.160196551	0.162563049	0.527289813	0.671581126	0.626691929	0.686208782	0.257756596	0.311358663	0.3355022	0.214993445	0.356050813	0.122390494	0.615014557	0.353268184	0.808058907	0.50365756	0.162417111	0.1624182	0.283795805	0.521775823	0.58320871	0.177674702	0.016454726	0.624005813	0.75009779	0.100059878	0.034283709	0.16958069	0.139417017	0.615333189	0.200994342	0.13949436	0.007355572	0.09775505	0.660515689	0.342439045	0.014712495	0.495988519	0.06868066	0.192338632	0.196602781	0.305756518	0.486629816	0.244843321	0.6131298	0.611823662	0.720165181	0.614584318	0.835406585
0.36105221	0.360110405	0.504761959	0.568280711	0.162379119	0.134697413	0.172300203	0.784858036	1	0.35736242	0.855759503	1	0.706817527	0.401249248	0.855297627	0	0.382442719	0.371129919	0.371130018	0	0.884240693	0.684114975	0.067391477	0.019248622	0.663567099	0.74258259	0	0.019805208	0.046608961	0	0.653865454	0.081297189	0.08573917	0.011756173	0.03328385	1	0.092567319	0.008801708	0.507426896	0.02904418	0	1	0	0	0	1	1	0.957135638	0.957061701	0
0.204036423	0.204139214	0.221970089	0.507233419	0.603407025	0.554702507	0.619468493	0.318103676	0.075597247	0.178099876	0.498107217	0.071970825	0.024046064	0.39504206	0.62034069	0.690367514	0.863978814	0.23541866	0.235419558	0.158391447	0.782949316	0.810613146	0.601637047	0.016836288	0.883780051	0.907110872	0.071365307	0.022236973	0.117864455	0.077299121	0.880759	0.184020959	0.090188385	0.012836356	0.087491999	0.820552221	0.206487216	0.021275631	0.486601909	0.053783398	0.216156585	0	0.291858684	0.460249599	0.293645223	0.662741567	0.660690428	0.535308688	0.552997719	0.980480221
0.681090993	0.681603481	0.567769663	0.092302507	0.927100744	0.913345608	0.931395376	0.05297369	0.5727969	0.103957289	0.603724244	0.57063452	0.132431987	0.088152019	0.379286396	0.185665973	0.51603522	0.655420474	0.655419089	0.504627667	0.879496393	0.506621577	0.10838926	0.006090239	0.458343528	0.646761869	0.361273062	0.007012042	0.285347291	0.352723617	0.446585929	0.237119095	0.247456763	0.000719282	0.120831174	0.265963268	0	0.001796754	0.539001904	0.091683403	0.097752394	0.655257988	0.26240377	0.427776799	0.103419597	0.562235867	0.585793671	0.643050538	0.469478971	0.591012301
0.24629977	0.246345699	0.318473751	0.564283144	0.378300785	0.330434166	0.394747558	0.537974663	0.49207982	0.339272639	0.543031536	0.299516841	0.253671006	0.703066761	0.526600496	0.7237168	0.518354416	0.227353233	0.227353452	0.477156263	0.542568575	0.350193555	0.20128728	0.01193048	0.426418916	0.730091721	0.570992276	0.028818307	0.522567737	0.561153077	0.42050615	0.495199147	0.234008569	0.000811387	0.334500841	0.381391239	0.091441433	0.049585901	0.457609648	0.324528017	0.264464323	0.671618148	0.365467196	0.535512261	0.338840733	0.582398682	0.573650699	0.42930345	0.449810362	0.58138867
0.378068419	0.378058646	0.353118503	0.296952022	0.773502253	0.737845622	0.784920917	0.172247098	0.442922893	0.057359755	0.696124869	0.315840709	0.331218626	0.396386343	0.221937172	0.312463878	0.209749309	0.363671527	0.363671249	0.695959101	0.644814074	0.400083505	0.352954864	0.015487744	0.484886501	0.72042393	0.501918806	0.027473942	0.4712173	0.506835459	0.478876391	0.447991548	0.241015767	0.000850989	0.289017264	0.116313979	0.145972397	0.028928502	0.513483436	0.246592175	0.378383844	0.354952753	0.591671092	0.756078129	0.37626603	0.245906537	0.251654898	0.356366399	0.201021253	0.876384625
0.426549754	0.425902898	0.587942595	0.535562459	0.126137431	0.103703738	0.134237267	0.830446442	0.69431828	0.366749053	0.950763365	0.56186125	0.401147092	0.665429873	0.316612828	0.508786932	0.22986353	0.490182869	0.490184022	0.52636876	0.180372156	0.810174253	1	0.031079759	0.984179918	1	0.147244535	0.064994535	0.270544414	0.154979841	0.988843575	0.430370754	0.086015403	0.014164477	0.272774329	0.389283277	0.91372408	0.202804522	0.258689568	0.235679188	0.284501136	0.496286882	0.411609804	0.615111763	0.352165627	0.460218524	0.480398558	0.737133679	0.579366134	0.868834244
0.502263769	0.502056037	0.465290717	0.22594738	0.760549303	0.723484654	0.772444685	0.182817438	0.500542579	0.338289643	0.353492125	0.585772417	0.199324587	0.461733964	0.521040251	0.530323893	0.568122065	0.490097736	0.490100928	0.278029679	0.943812736	0.509330166	0.137960425	0.022170606	0.513240706	0.758289048	0.435645646	0.019862314	0.346787717	0.419173356	0.503983335	0.295621369	0.234383549	0.000706299	0.161760596	0.49572775	0.023218952	0.001895263	0.531871273	0.09898168	0.048436923	0.864122191	0.094489282	0.185035558	0.070160883	0.87069604	0.867862026	0.850031532	0.815548253	0.183413434
0.161840524	0.161585933	0.193913781	0.591281263	0.51995556	0.46915567	0.536959456	0.395723682	0.323651771	0.273223285	0.397639759	0.151757381	0.203832431	0.574787165	0.503895525	0.649498767	0.549130283	0.174076631	0.17407772	0.381064167	1	0.615529929	0.274419869	0.009526366	0.724776	0.812169712	0.050181072	0.004679271	0.124090745	0.106269113	0.717352253	0.139309232	0.138554507	0.00667163	0.062229823	0.422219803	0.001606146	0.004966494	0.520229359	0.049447411	0.116025996	0.408997776	0.281279375	0.463698781	0.129538503	0.544327584	0.570435948	0.443859274	0.347414845	0.804515688
0.074436692	0.073898524	0.201434219	1	0.027717059	0.022232366	0.0297384	0.961205837	0.456585654	0.298587243	0.771953398	0.414201185	0.413486969	0.413383889	0.442821346	0.248789045	0.31455969	0.066836809	0.06683658	0.66978852	0.097536343	0.079452101	0.416007975	0.017999628	0.49953309	0.814716178	0.40164279	0.055993673	0.678444301	0.552613991	0.504938073	0.767352704	0.186933379	0.003087674	0.65258905	0.234341401	0.713257975	0.328900404	0.070955965	0.678540422	0.475398859	0.712435322	0.561314481	0.73631293	0.572764918	0.37574514	0.383440809	0.578012925	0.453912583	0.702985635
0.424104715	0.424012657	0.526449982	0.453248147	0.297045576	0.254547759	0.311876019	0.626248444	0.558078621	0.704706137	0.644544062	0.504369626	0.300603218	0.840908098	0.635760645	0.807481398	0.560383896	0.427687843	0.427688696	0.229857851	0.900231382	0.754977078	0	0	0.614583977	0.700849022	0.046395102	0	0	0.038470613	0.602746137	0	0.081137825	0.014579778	0	0.608148836	0.07439439	0.000934547	0.531143921	0	0.069270493	0.302994216	0.175394345	0.33520202	0.086536929	0.711541953	0.728170352	0.629777723	0.562408364	0.795580758
0.843584933	0.843786508	0.737794274	0.076672522	0.769791045	0.733724153	0.781348448	0.175266988	0.942910678	0.334609912	0.925446907	0.545363587	0.430213196	0.684324837	0.430303146	0.495942068	0.292483729	0.820484111	0.820480416	0.727682108	0.149001305	0.089519927	0.558158012	0.038666941	0.465031936	0.791626579	0.616755882	0.073993604	0.776290489	0.692790265	0.472850554	0.841165118	0.209914123	0.001883469	0.755275936	0.186767797	0.482745655	0.327951629	0.095932215	0.741207766	0.486124841	0.73254371	0.544539358	0.709859692	0.599106427	0.419064722	0.422844928	0.633787909	0.51504971	0.636436478
0	0	0	0.829811246	0.552505199	0.50218541	0.569250099	0.364936954	0.486235433	0.602743681	0.401247605	0.700053517	0.496304296	0.965782911	0.510784877	0.691576537	0.301341947	0.025327068	0.025327634	0.383450297	0.255799877	0.971870307	0.832851217	0.023229552	1	0.968307146	0.096123558	0.053639406	0.08966881	0.079232991	1	0.204054811	0	0.02982977	0.099644995	0.416401304	0.922529135	0.086348388	0.415118383	0.093143894	0.224675169	0.222048647	0.375875589	0.553108638	0.268045929	0.453699125	0.486485739	0.747030929	0.567125235	0.986143509
0.014851506	0.014459011	0.058201899	0.929347356	0.317107462	0.273034379	0.332428492	0.603965151	0.600546297	0.466440662	0.628622791	0.298352088	0.579448425	0.737739604	0.890312966	0.396653036	0.501310493	0.02246956	0.022469975	0.219231461	0.606409938	0.765917875	0.259019048	0.401583915	0.728845786	0.794914283	0.048186071	0.411303016	0.084357264	0.04310407	0.722476275	0.195595524	0.369205717	0.122792989	0.094450453	0.771590077	0.243775941	0.162662802	0.562093991	0.069322221	0.219402978	0.108328823	0.253597228	0.433413176	0.318265043	0.656976223	0.670658565	0.990143054	0.966833322	0.862078307
0.499093649	0.498383039	0.576207981	0.373662358	0.367074811	0.319790009	0.383356291	0.549863494	0.533353531	1	0.736207404	0.497379855	0.333144983	0.683421727	0.575639664	0.604104393	0.482815744	0.453473889	0.453471832	0.674220379	0.652303721	0.363555477	0.25137112	0.017128655	0.306701258	0.4862272	0.655309005	0.028741166	0.6021267	0.67683496	0.299844593	0.548300499	0.280535313	0	0.389087112	0.171194098	0.029335289	0.048008404	0.561319104	0.356514037	0.40962479	0.497387233	0.574069078	0.736989137	0.444844166	0.319480847	0.319721905	0.320209159	0.242388472	0.783280207
0.548780642	0.549061598	0.514247	0.212136495	0.726820809	0.686410704	0.73986452	0.21073978	0.662965934	0.498385775	0.609697545	0.33177178	0.176303233	0.550104124	1	0.658354051	1	0.553016577	0.553017765	0.509079914	0.639466891	0.402003848	0.273689905	0.016317175	0.606394099	0.749935895	0.130431867	0.028548949	0.253727842	0.199604117	0.599482375	0.305948457	0.158172802	0.005327761	0.169442588	0.388516845	0.19664219	0.043859839	0.442273575	0.163594467	0.178032298	0.591249512	0.338854298	0.538128738	0.209586763	0.502943444	0.525348845	0.673498025	0.509676358	0.769461622
0.891058744	0.891294949	0.702706026	0	1	1	1	0	0.632796297	0.325235275	0.962342018	0.712835111	0.386821336	0.395232774	0.534505398	0.256248751	0.404623462	0.753943416	0.753945238	0.845191552	0.322394878	0.176383057	0.851336316	0.054347247	0	0	0.692676939	0.081259159	0.823365455	0.748400384	0	0.878656506	0.348154694	0.001618738	0.810116056	0.152429038	0.044668621	0.341618524	1	0.679121772	0.968395563	0.312565723	0.944573107	0.973929805	1	0.12627236	0.109295981	0.296315661	0.190616773	0.886716072
0.086691398	0.086694741	0.093817806	0.650817132	0.60824526	0.559748983	0.624224167	0.313733059	0.60673877	0.368094128	0.267309557	0.545544703	0.355947368	0.564225704	0.197156205	0.457054088	0.172397542	0.119869117	0.11986983	0.338971743	0.260211661	1	0.805506568	0.02959876	0.994769463	0.979839109	0.051898144	0.059731205	0.128993149	0.042131424	0.996551301	0.300280626	0.008060146	0.024849637	0.165209493	0.496425467	0.950487227	0.153352599	0.319304416	0.16030949	0.233906317	0.439722757	0.327880121	0.504437729	0.310536584	0.564693726	0.588877103	0.783760692	0.663685214	0.873533274
0.536717746	0.536501354	0.559899717	0.287312232	0.52962135	0.478919074	0.546563094	0.386511222	0.531698101	0.602146686	0.470442869	0.504973005	0.360549544	0.715885222	0.740959323	0.604831446	0.584719603	0.556697654	0.556696537	0.706419186	0.172031769	0.316485317	0.652308158	0.020111247	0.685607149	0.872659613	0.263964748	0.054539088	0.50747452	0.362410852	0.68955034	0.623129563	0.163517394	0.00514652	0.472162656	0.266770781	0.62609097	0.244379301	0.176179991	0.44847765	0.517558333	0.488954382	0.629007315	0.790196675	0.586187022	0.28145657	0.293080154	0.457421384	0.332142054	0.852625314
0.14035158	0.140378897	0.186292662	0.653754144	0.443527907	0.393295939	0.460578275	0.470735342	0.303516249	0.323380463	0.353407589	0.254140246	0.166730059	0.616062669	0.33206772	0.745645979	0.440593114	0.136390472	0.136391071	0.850764053	0.178709037	0.107480232	0.804451277	0.024391045	0.537673668	0.891568018	0.775268894	0.058455862	0.895985366	0.83029584	0.551692573	0.943931859	0.222976665	0.001340881	0.90990921	0.104321018	0.560718216	0.430603794	0.100555919	0.95823774	0.851585457	0.601798225	0.849073599	0.921214801	0.920031922	0.176769267	0.174514463	0.153953286	0.147043198	0.736709555
0.418015303	0.417939154	0.456384963	0.366810323	0.509758924	0.458897352	0.526814922	0.40550717	0.796769523	0.189640484	0.653821547	0.786799683	0.582473659	0.47826723	0.56970816	0.161114305	0.28071423	0.423014782	0.423015068	0.192904943	0.947649907	0.552899395	0.147915717	0.003234681	0.621986968	0.753720555	0.110562416	0.000944641	0.164329944	0.171450392	0.612538859	0.15993383	0.168850173	0.004345291	0.073563384	0.676069953	0.064560962	0.001058098	0.524975815	0.03777491	0.056595859	0.660423803	0.123724206	0.246817525	0.078193455	0.815993759	0.818203167	0.685365201	0.67901978	0.462597317
0.713032481	0.71261019	0.839272087	0.330097155	0.20392895	0.170888462	0.215672108	0.734165495	0.922723332	0.534453542	1	0.724661296	0.554551793	0.589126242	0.313063783	0.28514068	0.123292261	0.706905582	0.706906802	0.671101308	0.092586362	0.129157101	0.449786526	0.020395174	0.538768159	0.820896667	0.33716884	0.058599293	0.617002095	0.475000714	0.543251295	0.723540585	0.177829075	0.003860021	0.594951054	0.251792047	0.741624476	0.292931162	0.111722068	0.577081059	0.519100725	0.606002836	0.590470832	0.759287084	0.622828373	0.36549947	0.367926318	0.543345398	0.430886059	0.762805243
0.404597095	0.404794646	0.375195347	0.27650275	0.781774966	0.747053298	0.792878816	0.165539747	0.848532403	0.695195155	0.904784067	0.504592767	0.656801456	0.888843529	0.977759143	0.457512006	0.498753983	0.40216645	0.402167681	0.617303402	0.673964552	0.385918168	0.296618946	0.10032223	0.56872792	0.771219048	0.286794478	0.110022163	0.384637022	0.368782014	0.563309722	0.401368362	0.197432191	0.002755342	0.246909037	0.24080523	0.18077673	0.041419239	0.459661564	0.220833283	0.312667355	0.424075654	0.484040419	0.675685512	0.350730771	0.376642786	0.387954721	0.854518041	0.655758302	0.828770642
0.207716628	0.207464713	0.292480647	0.637827158	0.312580196	0.268848141	0.327795675	0.608965179	0.627825908	0.603248721	0.537901376	0.683132022	0.369069695	0.921926646	0.904356433	0.801508703	0.700972007	0.165929773	0.165930786	0.989188004	0	0	0.335373155	0.014507002	0.184846676	0.599984397	0.86345778	0.057177971	0.893657449	0.867763976	0.190203869	0.91230261	0.246362338	0.000708358	0.860870196	0.000528615	0.437532533	0.316280096	0.352869182	0.877881984	0.91614418	0.518268868	0.979231167	0.997957209	0.863572672	0	0	0.074378808	0.001888467	0.799951274
0.467856164	0.467754765	0.504617137	0.336738213	0.504609406	0.45373287	0.521686505	0.410473595	0.992141243	0.621127231	0.956477144	0.904880575	1	0.786127626	0.75152422	0.10623573	0.142899603	0.487008889	0.487011363	0.47047879	0.740986394	0.428657345	0.452178076	0.017559957	0.700226706	0.826327975	0.139933984	0.024949181	0.291395981	0.232382864	0.696311519	0.343454614	0.162308335	0.004878522	0.198495529	0.339003334	0.1343538	0.043989895	0.437191634	0.182287128	0.20593622	0.563306137	0.358604909	0.559751916	0.245545164	0.49788759	0.516350229	0.535978658	0.426739067	0.792540984
0.650022132	0.650612856	0.544903096	0.106229613	0.92267682	0.908156711	0.927213732	0.056260139	0.489125726	0.086891003	0.655460709	0.445760044	0.152104963	0.446767881	0.639680936	0.573391285	0.720840099	0.594185786	0.594186783	0.977532414	0.170897003	0.091439308	0.656239866	0.021538827	0.278826416	0.583082367	0.932297241	0.056005512	0.93240283	0.921824313	0.28751426	0.941855149	0.261715753	0.000421367	0.906649957	0.01518696	0.345637561	0.291003992	0.433635526	0.864910694	0.978873655	0.467778018	1.008878807	1.014818103	0.927802597	0.009247787	0.002080152	0.017579313	-0.017590885	0.841903601
0.25170415	0.251956397	0.223627064	0.373083418	0.83402338	0.805850062	0.842954977	0.123945274	0.11692809	0.131333416	0.095619255	0.254071269	-0.024973042	0.467541074	0.339887572	0.859035523	0.660103134	0.26456746	0.264567978	0.430638651	0.118133025	0.374771023	0.49162502	0.024840325	0.694847381	0.864335104	0.106238605	0.061782032	0.420997741	0.235959289	0.696827117	0.558268164	0.132266667	0.007522945	0.39973764	0.552308442	0.650944283	0.23876908	0.169930721	0.391765554	0.465926847	0.479107717	0.476920945	0.62007704	0.615737336	0.538379772	0.533630785	0.59311016	0.549875561	0.744179966
0.235668065	0.235504758	0.313075395	0.58723559	0.353476678	0.306965331	0.369533308	0.564393406	0.395349625	0.419602278	0.548419179	0.384054908	0.186274176	0.676428352	0.402481894	0.786021417	0.481376756	0.224075613	0.224076549	0.682945969	0.595434353	0.397173978	0.357567513	0.02303847	0.48951556	0.7380554	0.52181344	0.03729364	0.486736636	0.52283028	0.484055578	0.463507995	0.239821709	0.00083034	0.303650937	0.12909726	0.142904335	0.031114112	0.514828762	0.258650868	0.440718328	0.278533739	0.63853347	0.783852111	0.438094723	0.22952738	0.228372401	0.265024945	0.154917015	0.896543792
0.266806484	0.266802895	0.315218604	0.499236662	0.477848498	0.427067289	0.494976702	0.436565276	0.413378924	0.36910495	0.546321971	0.379335093	0.324048271	0.722784407	0.49984111	0.655408832	0.431968305	0.258965338	0.258965215	0.620236012	0.541376792	0.37695105	0.26355638	0.010495242	0.525662584	0.753578222	0.369312157	0.027454982	0.414652189	0.417458115	0.519666157	0.415781655	0.208942674	0.001960482	0.259628111	0.276198806	0.145417905	0.046099881	0.448378777	0.24705027	0.291933969	0.515883718	0.49457143	0.682362858	0.308129209	0.332456072	0.34704395	0.354218473	0.232292343	0.820384
0.529871635	0.529739267	0.551443715	0.2881029	0.537507079	0.486912378	0.554388659	0.379039685	0.494235528	0.978297583	0.443434512	0.608704306	0.348933092	0.843791021	0.871532737	0.748157377	0.696259737	0.521580291	0.521578231	0.795261053	0.141397335	0.118047724	0.599992391	0.020903789	0.52210664	0.799321861	0.468109819	0.056780533	0.686923875	0.577179516	0.528149352	0.771296129	0.199300322	0.002585285	0.657897971	0.155130718	0.507868015	0.300568127	0.125113594	0.654644047	0.555370112	0.631557117	0.67045662	0.81921004	0.610012125	0.242557651	0.252019067	0.418481201	0.290734866	0.779429603
0.505756381	0.505946201	0.307677043	0.020159041	1.536067514	1.703655937	1.488325602	-0.331854053	0.552757498	0.242197308	0.556499237	0.535482957	0.279035412	-0.40017294	-0.006795142	-0.473042185	0.067123343	0.494317372	0.494316032	0.875364427	0.234074016	0.121940995	0.742495002	0.024283013	0.495427928	0.8791498	0.840555581	0.055715215	0.910516244	0.86838804	0.508553592	0.943164971	0.228637257	0.001053322	0.908704987	0.070971726	0.549218487	0.425195422	0.075045415	0.94360793	0.622158705	0.72644919	0.718540518	0.850484068	0.682768085	0.199327483	0.213510643	0.361664626	0.247321411	0.738798928
0.050635499	0.050381682	0.056348652	0.72049042	0.582022108	0.532510494	0.598411614	0.337588649	0.116450299	-0.074327632	0.278546052	0.199530751	0.259353725	-0.104439469	0.392187828	-0.145548402	0.404015523	0.056489448	0.056489182	0.823617527	0.213033847	0.198872339	0.809321443	0.027492257	0.673488527	0.909453256	0.432158665	0.059891328	0.671613157	0.543672619	0.682447675	0.764304818	0.190666393	0.003110473	0.648499465	0.120100152	0.645316885	0.321184013	0.111955724	0.644726457	0.800111673	0.428888585	0.849988003	0.931542287	0.83992171	0.115009272	0.123509614	0.318322697	0.197022658	0.885697208
0.147581308	0.147275712	0.228384213	0.722472853	0.291639431	0.24959431	0.306327509	0.632309551	0.331502176	0.436721729	0.519682549	0.354383657	0.293635319	0.786725411	0.30705228	0.760056393	0.30622443	0.154299864	0.154299972	-0.016750789	0.920652924	0.851960827	0.059719386	0.024852947	0.675348046	0.729723491	0.026780704	0.023617945	-0.045629628	0.00510053	0.664581123	-0.033758591	0.017378162	0.024123854	-0.011324175	1.014922494	0.102457081	-0.000839959	0.536595287	-0.023161463	0.039999875	0.265339642	0.08295492	0.176648952	0.058032485	0.878584935	0.880746352	0.898576943	0.854250864	0.775879384
0.349668023	0.349846521	0.338487418	0.333903609	0.724230973	0.683583011	0.737357126	0.212908072	0.449658599	0.118506183	0.413230265	0.377234086	0.191809221	0.379057402	0.440787968	0.447769034	0.508236238	0.345963863	0.345964794	0.686032547	0.119237279	0.11871478	0.536652651	0.01826787	0.549386747	0.811568849	0.344645858	0.055226738	0.630779727	0.491904721	0.554629269	0.737105729	0.182796557	0.003514359	0.612533211	0.229843469	0.527070224	0.296757358	0.107765867	0.599532584	0.537367573	0.60889477	0.613507647	0.771880281	0.630028517	0.329867491	0.337443954	0.444702213	0.357171035	0.774731832
0.20406804	0.204009758	0.257957357	0.580069036	0.438819085	0.388699901	0.455846033	0.475487087	0.513738905	0.105884079	0.230961664	0.267768609	0.137875049	0.245959825	0.626192842	0.361248136	0.725709953	0.206086639	0.206087576	0.535750618	0.695394017	0.413160375	0.431002963	0.014855283	0.611733346	0.827434569	0.397773435	0.024442056	0.445247444	0.447731718	0.608483765	0.445651243	0.210311083	0.001834644	0.286836969	0.297869795	0.224625018	0.043210463	0.45668616	0.269084421	0.320349905	0.504018682	0.448861452	0.627387814	0.382492521	0.472909107	0.469140562	0.459757477	0.401032658	0.713085487
0.245313323	0.245528803	0.23666195	0.414445208	0.735820058	0.696257129	0.748570512	0.203232821	0.733329749	0.127513836	0.704235541	0.575035307	0.489869893	0.318610895	-0.014526233	0.090621639	-0.068515347	0.228295249	0.228294673	0.544540699	0.91589936	0.499569149	0.076801108	0.110762196	0.44887502	0.657665468	0.383144328	0.108842377	0.302495558	0.37344418	0.437350885	0.258778284	0.269061683	0.003219355	0.135471408	0.25702989	-0.005592475	0.013497505	0.544053483	0.128910132	0.164622272	0.539823778	0.345227125	0.529179221	0.179480842	0.479374672	0.493357636	0.919787619	0.747873167	0.634406979
0.243692431	0.243755889	0.21665898	0.381953859	0.829464389	0.800675407	0.838597979	0.127522879	0.378417177	0.518978894	0.466099698	0.516327832	0.437614937	0.681921038	0.55903241	0.485764452	0.381253243	0.241461252	0.241461961	0.648873545	0.655729597	0.394039463	0.310520978	0.009966548	0.573266243	0.768382287	0.298450551	0.021492031	0.371739399	0.357425411	0.567478125	0.383291646	0.197208768	0.002636991	0.231334714	0.197624344	0.184296105	0.034651483	0.47139524	0.204865182	0.344704031	0.320762728	0.551671899	0.725062977	0.354230003	0.279958589	0.292411735	0.255120784	0.1589906	0.88783628
[truncated: 2,429 more columns]
