# Supplementary material for: Radiomics profiling combined with clinical risk factors for preoperative Lymphatic Metastasis prediction in Colorectal cancer: A multicenter study
Source: PLoS One. 2026 Jan 16;21(1):e0340352. doi: 10.1371/journal.pone.0340352 (PMC12810846; doi:10.1371/journal.pone.0340352)
Supplement: S2 File — (CSV) [file pone.0340352.s007.csv]

Sex	age	log-sigma-3-mm-3D_glszm_LowGrayLevelZoneEmphasis	log-sigma-3-mm-3D_gldm_SmallDependenceHighGrayLevelEmphasis	Swollen_lymph_nodes	AFP	CEA	CA199	LABEL
0	0.509803922	0.112198771	0.247927164	0	0.218987342	0	0	1
1	0.254901961	0.690973515	0.002919173	0	0.503797468	1	0	1
1	0.411764706	0.121949006	0.17250457	0	0.120253165	1	0	0
1	0.745098039	0.189590194	0.103919598	0	0.429113924	0	0	0
0	0.62745098	0.253859768	0.151302387	0	0.156962025	0	0	0
1	0.549019608	0.181641084	0.214553787	0	0.506329114	0	0	0
0	0.725490196	0.263017912	0.045226571	1	0.126582278	0	0	1
1	0.647058824	0.190537244	0.111316618	0	0.148101266	0	0	0
0	0.607843137	0.196726032	0.095037273	0	0.108860759	0	0	0
1	0.549019608	0.155848005	0.102531611	0	0.021518987	0	0	0
0	0.568627451	0.150243103	0.239834785	0	0.682278481	0	0	0
1	0.666666667	0.728440303	0.006294556	0	0	0	0	1
1	0.725490196	0.2471028	0.148399089	0	0.213924051	1	0	0
0	0.392156863	0.18121388	0.154659471	0	0.373417722	1	0	0
1	0.196078431	0.350016206	0.082366726	0	0.046835443	0	0	1
0	0	0	1	0	0.010126582	1	0	1
1	0.568627451	0.131109707	0.218578455	0	0.016455696	0	0	0
0	0.470588235	0.370848533	0.03927147	0	0.132911392	0	1	0
1	0.764705882	0.242987709	0.131857179	0	0.158227848	1	0	0
0	0.823529412	0.202179483	0.111878242	0	0.427848101	1	0	0
1	0.529411765	0.28248483	0.044224456	0	0.591139241	1	0	1
1	0.039215686	0.629325411	0	0	1	0	0	1
0	0.294117647	0.71463704	0.016355232	1	0.293670886	1	1	1
1	0.098039216	1	0.002303443	0	0.549367089	0	0	0
0	0.490196078	0.358690411	0.041751946	0	0.112658228	0	0	1
1	0.705882353	0.484279646	0.056785743	0	0.297468354	0	0	0
0	0.62745098	0.152475267	0.092131891	1	0.113924051	1	0	0
1	0.156862745	0.927217911	0.000305602	0	0.03164557	1	1	1
1	0.823529412	0.58633159	0.009696006	0	0.272151899	0	0	0
1	1	0.34184447	0.079755684	0	0.017721519	0	0	0
1	0.607843137	0.591458962	0.005448637	1	0.105063291	1	0	0
0	0.196078431	0.13019729	0.158982184	1	0.158227848	1	1	1
1	0.37254902	0.536206173	0.019250201	0	0.235443038	0	0	1
1	0.588235294	0.015639445	0.421894457	0	0.292405063	0	0	1
0	0.803921569	0.56241617	0.044535378	1	0.016455696	0	0	0
0	0.862745098	0.339951913	0.03106294	1	0.082278481	1	0	1
1	0.666666667	0.103065367	0.320976877	1	0.106329114	0	0	1
1	0.568627451	0.252130098	0.048634855	0	0.429113924	0	0	0
1	0.392156863	0.101327301	0.173004895	0	0.150632911	0	0	1
0	0.725490196	0.121385879	0.238531361	0	0.320253165	0	0	0
1	0.450980392	0.644235396	0.004359174	0	0.305063291	0	1	1
1	0.333333333	0.233261297	0.117922293	0	0.125316456	0	0	1
1	0.549019608	0.214619824	0.077121805	0	0.226582278	0	0	1
1	0.803921569	0.12293031	0.242686537	0	0.44556962	0	0	1
1	0.31372549	0.342944782	0.038641301	0	0.240506329	1	0	1
0	0.352941176	0.165118542	0.235038677	0	0.034177215	1	1	0
0	0.039215686	0.174741592	0.111205355	0	0.065822785	1	0	0
1	0.862745098	0.387792819	0.06077608	1	0.150632911	1	0	1
1	0.647058824	0.36472421	0.044287389	0	0.234177215	0	0	1
1	0.62745098	0.231467199	0.114116928	0	0.234177215	1	0	1
1	0.37254902	0.265822151	0.117908234	0	0.105063291	1	0	0
0	0.607843137	0.182374767	0.166301554	1	0.184810127	1	0	1
0	0.568627451	0.488075547	0.0072381	0	0.191139241	1	0	1
1	0.784313725	0.234932967	0.1041231	0	0.362025316	1	1	1
1	0.568627451	0.381312139	0.049643693	0	0.125316456	1	0	0
0	0.196078431	0.221698762	0.063249587	0	0.07721519	1	0	1
0	0.803921569	0.402998377	0.047156232	1	0.426582278	0	0	0
