# Supplementary material for: Radiomics profiling combined with clinical risk factors for preoperative Lymphatic Metastasis prediction in Colorectal cancer: A multicenter study
Source: PLoS One. 2026 Jan 16;21(1):e0340352. doi: 10.1371/journal.pone.0340352 (PMC12810846; doi:10.1371/journal.pone.0340352)
Supplement: S3 File — (CSV) [file pone.0340352.s008.csv]

original_shape_VoxelVolume	original_shape_MeshVolume	original_shape_SurfaceArea	original_shape_SurfaceVolumeRatio	original_shape_Compactness1	original_shape_Compactness2	original_shape_Sphericity	original_shape_SphericalDisproportion	original_shape_Maximum3DDiameter	original_shape_Maximum2DDiameterSlice	original_shape_Maximum2DDiameterColumn	original_shape_Maximum2DDiameterRow	original_shape_MajorAxisLength	original_shape_MinorAxisLength	original_shape_LeastAxisLength	original_shape_Elongation	original_shape_Flatness	original_firstorder_Energy	original_firstorder_TotalEnergy	original_firstorder_Entropy	original_firstorder_Minimum	original_firstorder_10Percentile	original_firstorder_90Percentile	original_firstorder_Maximum	original_firstorder_Mean	original_firstorder_Median	original_firstorder_InterquartileRange	original_firstorder_Range	original_firstorder_MeanAbsoluteDeviation	original_firstorder_RobustMeanAbsoluteDeviation	original_firstorder_RootMeanSquared	original_firstorder_StandardDeviation	original_firstorder_Skewness	original_firstorder_Kurtosis	original_firstorder_Variance	original_firstorder_Uniformity	original_glcm_Autocorrelation	original_glcm_ClusterProminence	original_glcm_ClusterShade	original_glcm_ClusterTendency	original_glcm_Contrast	original_glcm_Correlation	original_glcm_DifferenceAverage	original_glcm_DifferenceEntropy	original_glcm_DifferenceVariance	original_glcm_Id	original_glcm_Idm	original_glcm_Idmn	original_glcm_Idn	original_glcm_Imc1
0.389129662	0.388952173	0.492912449	0.383517085	0.277490813	0.226191527	0.295751836	0.626843445	0.496997815	0.2646026	0.408540593	0.314531622	0.299940369	0.252821824	0.689240202	0.469778057	0.639577258	0.414997579	0.414997581	0.401031816	0.408993876	0.827294574	0.378163612	0.333692593	0.7148246	0.694202515	0.117558905	0.339681773	0.061204532	0.089833735	0.704492345	0.122315199	0.325285537	0.683851236	0.047481561	0.312631904	0.916159336	0.054690739	0.613155343	0.049960464	0.018123407	0.724043881	0.002051348	0.016507925	0.028731201	0.967562302	0.986389644	1	1	0.086341559
0.473918011	0.473638035	0.60999329	0.371509526	0.19078007	0.151278184	0.205156068	0.732131407	0.583325241	0.436315742	0.602665793	0.745190377	0.443094737	0.526553991	0.736170633	0.620441468	0.550923577	0.433209583	0.433206357	0.915188454	0.628696504	0.105459198	0.361245586	0.045879194	0.3376333	0.632513077	0.691752514	0.037713128	0.718445094	0.703839407	0.339640095	0.72474135	0.653720864	0.012716132	0.585681463	0.049406747	0.302779405	0.339997773	0.418183579	0.641085807	0.470051268	0.759039151	0.61303511	0.760222633	0.462140706	0.299174118	0.316393972	0.497341285	0.373589617	0.574345613
0.346897038	0.346650404	0.44282893	0.403779492	0.299962449	0.246233726	0.318981679	0.600978589	0.687298371	0.707685541	0.367729848	0.811272802	0.487793888	0.688306044	0.527722827	0.742238582	0.361391485	0.353725183	0.353724611	0.040338902	0.369712318	0.763397114	0.207828762	0.011214634	0.608105707	0.684213861	0	0.013929816	0.145090079	0.004228458	0.599701006	0.308386569	0.20212695	0.343475741	0.159711986	0.903103087	0.793104755	0.234664787	0.393811545	0.183322122	0.100906074	0.787788978	0.055026226	0.063510311	0.151910023	0.976675113	0.984569526	0.832974708	0.839538516	0.36640369
0.141641832	0.141685298	0.198443095	0.565315283	0.393873509	0.33278781	0.415008138	0.498597129	0.509811148	0.10782171	0.29471092	0.543058623	0.309382108	0.305464252	0.566507478	0.52203853	0.527639941	0.122901438	0.122900453	0.657708536	0.287810095	0.063462685	0.135640211	0.004317051	0.391959735	0.598948486	0.137638841	0.010536466	0.427722359	0.279294361	0.387099692	0.539638365	0.466926229	0.094670339	0.366465518	0.213715757	0.52202361	0.407936166	0.22735037	0.443186409	0.285308794	0.787816509	0.386807486	0.549605255	0.320489802	0.514023561	0.540589023	0.548281445	0.476020323	0.528815743
0.259588847	0.259501562	0.315181089	0.412354863	0.434880411	0.371998038	0.456426395	0.456566338	0.539971852	0.42342948	0.287947337	0.476263509	0.292895643	0.564657629	0.71729496	0.855136483	0.670207222	0.249506153	0.249506035	0.53059716	0.315599829	0.58635692	0.11807145	0.36192953	0.496700974	0.585781631	0.074226178	0.372475066	0.164075042	0.087578784	0.487171451	0.33855135	0.896925317	0.985246423	0.182452919	0.347979341	0.614572618	0.559602037	0.692740883	0.190973406	0.438079294	0.275265586	0.454836947	0.594311845	0.525656506	0.429189333	0.464100982	0.95164758	0.854235574	0.848098449
0.27904542	0.278808992	0.379185991	0.472626343	0.278448928	0.227040754	0.296744307	0.625729271	0.833535098	0.714921721	0.57117682	0.882836424	0.775598772	0.908008846	0.79806299	0.652788711	0.369546446	0.261160176	0.261159777	0.569529659	0.367223201	0.15060032	0.177750106	0.018773544	0.437302157	0.647515296	0.165517169	0.02171582	0.427127506	0.300574402	0.432350693	0.516983938	0.483271971	0.085927014	0.342916925	0.317098228	0.581590846	0.274088262	0.338746042	0.384607357	0.389185224	0.656498591	0.439550083	0.583119692	0.451132711	0.559314543	0.566308403	0.508865444	0.493395991	0.539883052
0.247865084	0.248007252	0.271282627	0.363306351	0.569161779	0.506418367	0.590008358	0.328955882	0.645211521	0.393773211	0.467416886	0.641595976	0.48377306	0.563724681	0.339834447	0.615104035	0.224524933	0.25436238	0.254361918	0.618531043	0.755804095	0.313396345	0.415570463	0.370498454	0.615341458	0.755676021	0.172633521	0.36176712	0.399530821	0.27509693	0.612418844	0.49171477	0.490857164	0.101337377	0.317494533	0.263047995	0.569088919	0.232451528	0.403199543	0.326413282	0.534213295	0.451868196	0.618287633	0.755710553	0.558426657	0.360854879	0.372025409	0.931070478	0.792616682	0.794132823
0.161269885	0.16119846	0.190920337	0.471920853	0.530550762	0.466822253	0.551909632	0.364172254	0.483249356	0.423376888	0.226150395	0.357686465	0.314618114	0.591154721	0.279705775	0.856085462	0.283523628	0.161254717	0.161254335	0.279331705	0.33505406	0.460797225	0.241079484	0.046912785	0.578419922	0.689813914	0.029352866	0.051710316	0.252351431	0.103019092	0.571158298	0.370728347	0.356200902	0.189356386	0.208109148	0.708352242	0.742570924	0.206549977	0.403761924	0.227769112	0.169436231	0.732023516	0.165192325	0.247919681	0.228996969	0.84713172	0.85199468	0.819080255	0.779871884	0.398834017
0.095846051	0.095686462	0.170185364	0.704165579	0.275705484	0.224610388	0.293902079	0.628922236	0.475439278	0.121687148	0.185084539	0.386891838	0.350163311	0.274693573	0.301316525	0.440125663	0.27724144	0.094443548	0.094443437	0.555488755	0.641891132	0.116069571	0.42819008	0.049114869	0.561330672	0.789144648	0.289977561	0.040417242	0.594165545	0.478398176	0.564568858	0.676222454	0.528730363	0.055364951	0.523601498	0.385556272	0.547606279	0.540845134	0.12012431	0.625690127	0.33525156	0.83623725	0.353838916	0.485961254	0.417792829	0.662106523	0.669127729	0.633904002	0.606883594	0.350383073
0.433947109	0.433973598	0.509254523	0.31562236	0.356814442	0.298092944	0.377313301	0.537941005	0.497697312	0.1127986	0.513948378	0.572072568	0.423839689	0.251400479	0.359218111	0.339286963	0.27532348	0.416121321	0.416120728	0.791575816	0.630361231	0.137765206	0.31798343	0.019037547	0.456953534	0.690950859	0.377778757	0.010381397	0.546454841	0.47154647	0.455383605	0.598657426	0.561917373	0.044227472	0.431174145	0.154438967	0.405291309	0.301610053	0.341592375	0.46991339	0.488494539	0.645155341	0.616011506	0.762693793	0.490014733	0.319591288	0.333810723	0.282720431	0.265541974	0.677685109
0.528739014	0.528980936	0.581822649	0.243466245	0.398266841	0.336947653	0.419460233	0.494019849	0.819426715	0.729417733	0.701822633	0.597779826	0.736205836	0.616158422	0.497654402	0.425573402	0.200747537	0.477899478	0.477900055	0.795701248	0.484394817	0.064162749	0.213705961	0.772030253	0.306334257	0.577898601	0.508023672	0.781499387	0.599520309	0.558375067	0.30388918	0.63482719	0.638636531	0.079120473	0.473230743	0.121493696	0.241719878	0.372997895	0.465281261	0.490096319	0.645378583	0.553488517	0.728667653	0.833260232	0.638909068	0.288249933	0.286813945	0.981795863	0.891321119	0.68961035
0.024301312	0.024420461	0.02998115	0.678005429	0.562323115	0.499349653	0.583278213	0.335111336	0.123339239	0.149694345	0	0	0.080032277	0.118845704	0.429583907	0.575887066	0.630409673	0.037464739	0.037463521	0	0.777287188	0.803123717	0.452209173	0.030594681	0.78883059	0.829170922	0.010759765	0.015639546	0.179365135	0.015593149	0.784478056	0.345979791	0.239093843	0.298389098	0.188247811	1	0.796625891	0.251173768	0.375125728	0.201563184	0.138640405	0.745938304	0.069497364	0.048771699	0.210246305	1	1	0.795076733	0.834485331	0.362992846
0.17652251	0.176226546	0.270155481	0.593555123	0.261710218	0.212271553	0.279378844	0.64534361	0.502901672	0.484445208	0.385602501	0.564512781	0.426504461	0.5923774	0.529333738	0.711770341	0.404907601	0.179929439	0.179929311	0.336788795	0.579430433	0.52743436	0.278320716	0.0322885	0.606872329	0.709233592	0.038887764	0.026083741	0.24037331	0.088703096	0.600092013	0.370718389	0.334390863	0.207236	0.208100985	0.622156458	0.539854055	0.235929947	0.384112655	0.233044255	0.193934675	0.704362688	0.209917455	0.325119694	0.253320282	0.775293848	0.787502313	0.725568356	0.693103285	0.485632715
0.351503512	0.351425415	0.404240854	0.33388823	0.441280984	0.378195788	0.46286399	0.45014293	0.661541946	0.477556896	0.674549431	0.611123379	0.611804413	0.611001298	0.335799167	0.531939821	0.1539516	0.364728941	0.364728308	0.557894841	0.746349773	0.188082764	0.468122992	0.036540917	0.637409905	0.811371103	0.173132814	0.02304221	0.491821617	0.347376357	0.638604911	0.596301859	0.488961095	0.080063608	0.428498455	0.380573884	0.618211894	0.37009742	0.249306373	0.447206238	0.343889908	0.742126935	0.391319436	0.543600976	0.410204066	0.587210137	0.600874745	0.561887778	0.533247636	0.548586851
0.318740151	0.318470494	0.377538069	0.36738271	0.422615055	0.36017999	0.444069822	0.468977294	0.540021235	0.432809613	0.325885448	0.633899042	0.311890456	0.598471475	0.411400245	0.868665944	0.395633235	0.325620864	0.325620225	0.422773565	0.545446347	0.573304344	0.278344823	0.067259276	0.611929944	0.70491009	0.068779305	0.063095849	0.204203202	0.100422877	0.603802938	0.316832558	0.33720418	0.218738628	0.165951466	0.504038237	0.537217439	0.1476405	0.473284558	0.170858513	0.217757682	0.554884817	0.294291545	0.456106898	0.257223933	0.628892008	0.648613096	0.805993366	0.691512602	0.693119046
0.535219123	0.535423544	0.462512607	0.096081196	0.808091499	0.76841134	0.820616097	0.13360671	0.306046958	0.442448071	0.32012249	0.307550099	0.153075534	0.42403123	0.578014386	0.888650498	0.692797139	0.530392541	0.530393032	0.430526475	0.442107248	0.638976769	0.175740736	0.026027734	0.538379819	0.614505588	0.06298121	0.025780765	0.127405515	0.071498906	0.52685227	0.225272249	0.285717945	0.295027976	0.103615932	0.357287448	0.657914495	0.083628459	0.544877786	0.105012842	0.219231129	0.33634397	0.348648121	0.497093397	0.231063004	0.502242583	0.535847835	0.735753584	0.581600243	0.894735623
0.349054066	0.348934592	0.352708903	0.260460475	0.626221113	0.566330099	0.645869976	0.278915918	0.568360673	0.433691751	0.472371755	0.645285221	0.477693851	0.43410048	0.332156251	0.484027705	0.222303846	0.349525369	0.349525047	0.524545986	0.512577275	0.385778306	0.285522233	0.029474206	0.566049437	0.688662209	0.076979808	0.02617351	0.298313273	0.154211448	0.559811355	0.413173299	0.405270304	0.146621587	0.244160354	0.407138641	0.506540497	0.248876458	0.367646914	0.277233252	0.201338417	0.744426878	0.31513202	0.485975076	0.222126366	0.564582396	0.589665218	0.706121471	0.577257948	0.633603804
0.336646191	0.336453766	0.389635532	0.344737453	0.441937165	0.378832369	0.463523561	0.449486445	0.484029873	0.6060461	0.305912849	0.528693444	0.388056533	0.611451208	0.839565993	0.780830602	0.679132678	0.339423986	0.339423631	0.321665498	0.521112676	0.638463025	0.230080384	0.036674162	0.584537469	0.665103776	0.055416766	0.033108885	0.161874797	0.065646656	0.575251865	0.288973304	0.283866049	0.271280288	0.145747429	0.510845183	0.505082804	0.143617754	0.477599886	0.153594083	0.253930933	0.450060794	0.318139158	0.459178327	0.301643878	0.613253187	0.637450912	0.658228107	0.588476904	0.798789666
0.141661688	0.141885762	0.11516804	0.36359187	0.847481717	0.814408727	0.857836724	0.104672902	0.433192723	0.236005815	0.281069156	0.525028913	0.361127408	0.343978421	0.256506389	0.50819176	0.233795978	0.146616859	0.146615784	0.394035113	0.585658249	0.611894303	0.292087159	0.018833991	0.630406081	0.710393506	0.047330733	0.012145767	0.185624556	0.076843675	0.622183151	0.300230688	0.313987808	0.240501494	0.15378121	0.53237059	0.566532446	0.140524066	0.482192545	0.160277429	0.234168011	0.499921344	0.293508528	0.44162999	0.282821252	0.653895258	0.67122129	0.615424816	0.573975274	0.664822607
0.29487927	0.294632688	0.358919722	0.395475581	0.404342787	0.342716578	0.425611301	0.487719601	0.541844343	0.43849919	0.387253919	0.509785921	0.432186311	0.484664688	0.531700193	0.586950256	0.402654957	0.283639634	0.283639647	0.52730649	0.462172457	0.350838369	0.18318683	0.007999737	0.489809906	0.631320826	0.080357796	0.006588175	0.291757964	0.156307597	0.481875653	0.399165935	0.406560407	0.146059562	0.231985337	0.30334434	0.408075769	0.200367471	0.411621758	0.257118286	0.317945123	0.577212459	0.432140655	0.585749582	0.341279769	0.468776026	0.493146566	0.402368587	0.375561591	0.735916889
0.515051363	0.515010177	0.550681566	0.228659256	0.452278169	0.388893368	0.473907781	0.439190617	0.797275552	1	0.649339166	0.760703583	0.615159819	1	0.725794021	0.907830502	0.418979105	0.505484201	0.505483025	0.499771286	0.360271383	0.484079928	0.181183565	0.020763562	0.513088628	0.626240355	0.074592662	0.024043257	0.220709543	0.108281201	0.503764126	0.335775299	0.352728706	0.202078576	0.180307081	0.318960282	0.644564106	0.169149471	0.449933704	0.197069095	0.191865169	0.651453961	0.314985853	0.471452588	0.204705711	0.54155828	0.572711929	0.718103423	0.57390496	0.700815279
0.123428935	0.123504197	0.172672657	0.578603088	0.41717618	0.354963944	0.438581722	0.474524267	0.32197067	0.090710383	0.300898538	0.31124636	0.304328291	0.304997041	0.351644742	0.527400163	0.351219734	0.133926718	0.133926739	0.464658474	0.747472194	0.449259691	0.437116164	0.031625299	0.687543047	0.79411982	0.09734897	0.018000793	0.320198107	0.179837727	0.683910552	0.432138165	0.413610311	0.140755069	0.261080256	0.44506799	0.661963487	0.212586838	0.399184991	0.262400201	0.398464018	0.484805058	0.454789959	0.609729721	0.459038193	0.529135542	0.539697576	0.501841728	0.478181872	0.775698505
0.213679348	0.213653224	0.251833852	0.425914235	0.502613259	0.43864766	0.524188563	0.390373824	0.404248187	0.358241734	0.322895847	0.429603088	0.232971975	0.347984897	0.213391756	0.670458407	0.284459783	0.215461833	0.215461522	0.340917584	0.473751879	0.440064311	0.269175632	0.024436621	0.586772959	0.70642068	0.050103179	0.022769649	0.276938572	0.118681341	0.580610332	0.404044545	0.365269838	0.177381123	0.236194717	0.627346368	0.517999775	0.248691016	0.367695443	0.253297231	0.242308105	0.664732669	0.280384314	0.422910257	0.30252563	0.69654451	0.70733774	0.669672171	0.628577395	0.640182346
0.314797934	0.314852063	0.376194589	0.373900948	0.414707439	0.352601502	0.436089018	0.477050808	0.519505907	0.465214283	0.503065502	0.644089897	0.393982841	0.525275461	0.586594895	0.676325734	0.474018348	0.300288238	0.300287312	0.440755053	0.436224279	0.080440187	0.198667113	0.010545182	0.465343814	0.655047994	0.087667484	0.010317265	0.418559541	0.255021061	0.461562859	0.536892254	0.449978462	0.102668831	0.36357291	0.399377661	0.620783868	0.353187473	0.254754109	0.401572895	0.230594182	0.810456422	0.277998386	0.420796102	0.284002325	0.675447316	0.693442675	0.683547664	0.627168635	0.491566099
0.324285248	0.324423907	0.354381702	0.316246319	0.529783983	0.466043539	0.551150427	0.364883272	0.609227485	0.362502834	0.524168319	0.546475483	0.402480849	0.50698539	0.297984649	0.645685958	0.240991592	0.333184218	0.33318358	0.7900274	0.475956675	0.282141596	0.46907313	0.115444194	0.618071148	0.710455611	0.145156887	0.115092775	0.380467118	0.240921595	0.616126847	0.519023749	0.486346108	0.102023237	0.345007935	0.1532156	0.593260282	0.317809147	0.329349836	0.354620518	0.202907793	0.801784054	0.285783076	0.429226099	0.233537289	0.608576607	0.636731535	0.877125722	0.754308768	0.379040203
0.388608004	0.388345289	0.475014238	0.359189561	0.328219086	0.271802084	0.348051213	0.569228718	0.723879098	0.398967736	0.619972783	0.67832825	0.536185784	0.432948409	0.598795515	0.425790434	0.381363441	0.358610618	0.358609356	0.704178416	0.491766442	0.089719151	0.240944852	0.026615919	0.379687177	0.632454097	0.421710962	0.024188463	0.564557108	0.501416899	0.377362995	0.610145867	0.575801547	0.038265529	0.444334741	0.222063563	0.312948915	0.284755517	0.357864834	0.481953443	0.478307851	0.664339905	0.559962804	0.697290759	0.511343364	0.433675308	0.438603934	0.40600553	0.385213409	0.594160365
0.10494528	0.104934058	0.184221517	0.69553746	0.264475399	0.214701672	0.282251643	0.642081212	0.453781134	0.489872484	0.365421698	0.271181848	0.264613658	0.571684389	0.546448896	0.905185463	0.550648471	0.112283534	0.112282641	0.521983241	0.713841157	0.504664162	0.403769249	0.024490989	0.663845592	0.752766049	0.090914457	0.012238624	0.273189375	0.14245946	0.658648798	0.392673027	0.388657293	0.165663321	0.226434572	0.312436139	0.625707566	0.19884293	0.417324911	0.241050071	0.346450365	0.51388824	0.456077829	0.60666765	0.371085473	0.45091915	0.475010243	0.552431225	0.461154999	0.772729301
0.268848725	0.268803939	0.288321409	0.339090163	0.583093984	0.520893275	0.603696003	0.316522266	0.536599288	0.30409768	0.357988991	0.503770612	0.482093646	0.393323618	0.317906956	0.436372481	0.209187678	0.257310858	0.257309707	0.692029222	0.548845611	0.128611922	0.297927132	0.019023363	0.478183953	0.719249372	0.325057563	0.013961255	0.542743833	0.452106607	0.477227811	0.605715509	0.539276106	0.0523942	0.439237742	0.24969193	0.419499431	0.332827834	0.301909547	0.474571191	0.508819974	0.635843822	0.598031444	0.733321124	0.535219433	0.372923181	0.387004779	0.266846568	0.293641907	0.648756307
0.060913028	0.060927067	0.075154672	0.610129041	0.552621094	0.489362207	0.573717027	0.34390408	0.495859286	0.294559266	0.363340766	0.594325231	0.479092687	0.457690582	0.382523171	0.507659473	0.259020606	0.055501495	0.055501002	0.339038654	0.280044946	0.655912478	0.118723047	0.00904188	0.530223442	0.612369206	0.036397799	0.015677029	0.102234374	0.041473198	0.51820732	0.2086306	0.218989495	0.36369188	0.093541256	0.494513909	0.648647744	0.081213373	0.547474348	0.096304543	0.199755027	0.342741547	0.297715045	0.4446979	0.226646452	0.583237866	0.61494339	0.712872063	0.595416321	0.858405249
0.306758267	0.306655021	0.336302005	0.328022641	0.534497643	0.470834663	0.555815239	0.360520293	0.639837449	0.560831708	0.433971175	0.629651951	0.372549393	0.433064066	0.919991767	0.597282398	0.758148412	0.254376215	0.254376349	0.870438418	0.316732287	0	0.202032621	0.141868854	0.192609872	0.553355514	0.808894067	0.148948311	0.798906487	0.794497388	0.196282067	0.802156994	0.671763376	0.01157048	0.69153081	0.086035982	0.343247974	0.456699804	0.41882594	0.763796076	0.388878896	0.847561613	0.483974573	0.637199452	0.423695745	0.451719373	0.471565434	0.842490298	0.692509649	0.405788869
0.212197407	0.212097748	0.245274576	0.417522646	0.524698639	0.460887322	0.546113574	0.369609771	0.529791496	0.6253714	0.377120066	0.592852618	0.455152288	0.627323922	0.5339874	0.715650874	0.388215727	0.209789318	0.209788692	0.364172404	0.469368475	0.462597686	0.22501167	0.012740061	0.55351324	0.67515743	0.065963854	0.011084792	0.25272888	0.108553847	0.546307481	0.387481298	0.349189256	0.194161227	0.222038467	0.505611462	0.485224064	0.232397298	0.382894616	0.242392652	0.275974648	0.609145771	0.31317496	0.448383221	0.338643034	0.662147897	0.67695592	0.568808186	0.563560485	0.652355873
0.072042931	0.071977407	0.104589027	0.640142884	0.457298779	0.393797944	0.478942767	0.434225269	0.341507913	0.38666602	0.299028929	0.39520718	0.445282359	0.298783504	0.360125812	0.370633224	0.262653655	0.081770317	0.081768824	0.45132367	0.761290141	0.746447746	0.372248384	0.032906814	0.711441155	0.747531172	0.075886806	0.018692928	0.113855203	0.087528289	0.701952093	0.17510145	0.313857446	0.290887874	0.074415671	0.323557107	0.671859746	0.041408149	0.591246541	0.07782299	0.177481172	0.303431293	0.314775061	0.46525215	0.181956073	0.517249917	0.552401876	0.733873805	0.569463817	0.831907902
0.177784236	0.177488701	0.277848014	0.605628312	0.238605093	0.192120586	0.255315521	0.672948066	0.679342547	0.665755808	0.599664664	0.650520531	0.632828241	0.551228313	0.497207049	0.454375558	0.253040467	0.166871892	0.166870694	0.519032919	0.467947331	0.125989791	0.242673121	0.01177175	0.475101303	0.659099341	0.124989513	0.010164112	0.430035826	0.287012652	0.471292053	0.531779461	0.475719086	0.08839539	0.358215371	0.367771305	0.404634072	0.322373286	0.288572476	0.409093361	0.334855696	0.725711291	0.392909662	0.538711733	0.392217338	0.576002156	0.591161394	0.489467082	0.486212056	0.54778435
0.311839467	0.312243325	0.242671468	0.161619472	1	1	1	0	0.335554554	0.357248311	0.175930171	0.375862117	0.154530202	0.404806244	0.347799528	0.860333541	0.473121844	0.326272665	0.326271524	0.601667729	0.827135816	0.205417952	0.49829718	0.035503311	0.653173292	0.831645094	0.192519815	0.018426405	0.508697226	0.377459432	0.654810495	0.601291748	0.501983827	0.071312936	0.434175636	0.322657053	0.439402217	0.379181532	0.246042603	0.4667587	0.388976215	0.719190256	0.421393219	0.566854832	0.464687566	0.576514468	0.588427295	0.432141327	0.468411828	0.547558531
0.089943556	0.089687674	0.142954069	0.658891426	0.36840403	0.308867693	0.389129157	0.525493601	0.363670957	0.134041182	0.199765495	0.55924049	0.347198755	0.197591809	0.317737034	0.353675878	0.292617486	0.08462041	0.084619984	0.33760303	0.537277231	0.117857892	0.265947921	0.021101241	0.522247506	0.70925403	0.074768111	0.016581473	0.442875689	0.277864989	0.520105881	0.556600647	0.456663273	0.096516153	0.384565724	0.614152042	0.453396486	0.380390782	0.22795445	0.43460255	0.28218622	0.78768882	0.269317757	0.360747201	0.370640545	0.769426253	0.77425563	0.566697543	0.620033315	0.39768604
0.048813815	0.048470997	0.106422363	0.783299186	0.293072667	0.240061411	0.3118701	0.608849695	0.250740782	0.416465935	0.128169503	0.341451184	0.170928504	0.322820644	0.217481268	0.725247313	0.336158373	0.046207178	0.046207122	0.315028172	0.504916904	0.531480659	0.199889489	0.010465705	0.56384439	0.669908412	0.042553381	0.007207696	0.200962091	0.074292076	0.555099192	0.324834728	0.317947954	0.22598888	0.171954823	0.554003569	0.501556228	0.17095259	0.443688058	0.192267641	0.257201582	0.542058655	0.283860559	0.412346654	0.324281381	0.702558346	0.715557536	0.592452972	0.593478916	0.629572696
0.11775929	0.117498035	0.194324631	0.661372763	0.287104213	0.234734009	0.30570187	0.615710287	0.476020528	0.347541081	0.345340624	0.480581831	0.380420622	0.242258979	0.622247399	0.37148199	0.513152314	0.11967164	0.119670309	0.529532517	0.501454763	0.466273725	0.314273616	0.020720712	0.602852722	0.710986234	0.072746951	0.017774554	0.272040174	0.122983994	0.597007872	0.405663582	0.363884597	0.183346975	0.237598993	0.356974939	0.543640157	0.244442394	0.379592995	0.265876896	0.415215165	0.48169567	0.482245185	0.613475179	0.464755942	0.471930034	0.495290894	0.395759914	0.402024364	0.726599293
0.406710794	0.406765683	0.384227797	0.195469714	0.704126799	0.650820965	0.721323165	0.214174147	0.640212003	0.415858417	0.50441211	0.491828547	0.663809868	0.332158816	0.648091978	0.219547834	0.336837864	0.400627205	0.400626954	0.495539767	0.541385063	0.268162636	0.249136018	0.018739235	0.525270969	0.671689982	0.089694243	0.014001674	0.335511612	0.185083576	0.519542531	0.451447414	0.425657925	0.126295216	0.278822574	0.415280002	0.455175176	0.268615155	0.343969892	0.308613304	0.311254038	0.652088377	0.379277537	0.531635969	0.362742303	0.570205432	0.588385128	0.518963251	0.494582927	0.642035266
0.259742276	0.259476278	0.323095425	0.426815736	0.404469389	0.34283718	0.425739609	0.487588483	0.70556759	0.515426826	0.333511505	0.631181748	0.471361894	0.387968655	0.499929673	0.441236863	0.351579027	0.269894928	0.269893966	0.527173474	0.601339278	0.438475752	0.369965328	0.035325166	0.641826445	0.746833351	0.071056155	0.028201522	0.293178349	0.13491864	0.637187471	0.424153854	0.383461232	0.162276385	0.253895772	0.308203998	0.615314184	0.284157201	0.338975376	0.288503567	0.263180283	0.683653019	0.378695065	0.531661543	0.288448712	0.493735878	0.526573839	0.643610609	0.522929601	0.698844925
0.482889082	0.482882922	0.507528841	0.227621615	0.49814086	0.434174211	0.519738415	0.394626463	0.62385266	0.447443735	0.538510861	0.771411454	0.472798634	0.57118505	0.642817321	0.635161907	0.457512612	0.430974397	0.430972613	0.517945726	0.34879218	0.002615071	0.212083713	0.01248469	0.278097028	0.664420226	0.79862247	0.016142018	0.799781798	0.782783946	0.283369549	0.809731201	0.619236816	0.015910335	0.702335647	0.384397688	0.463096849	0.531049057	0.202521033	0.794633756	0.256217901	0.922038582	0.239395415	0.337216955	0.344012211	0.783844848	0.794322544	0.665976765	0.677450345	0.191975969
0.575424682	0.575358427	0.595298726	0.190503589	0.474037967	0.410243122	0.495697872	0.417826469	0.510651157	0.436987381	0.423650291	0.36447457	0.279551628	0.373651872	0.791705987	0.640987704	0.747360167	0.558776643	0.558772872	0.370100133	0.289001334	0.535814925	0.107462778	0.054063757	0.48328901	0.600650212	0.037670136	0.061002897	0.196977418	0.056817111	0.473616544	0.341723047	0.292877819	0.248569468	0.184917734	0.524590885	0.592723637	0.2381353	0.390192879	0.210781149	0.171663674	0.706661825	0.239703062	0.377954541	0.207896551	0.665372754	0.69477177	0.840923231	0.730468142	0.680085986
0.164881779	0.164618384	0.245013003	0.582268353	0.30728029	0.252816169	0.326524949	0.592674636	0.507020845	0.227478017	0.439178333	0.340155725	0.331801305	0.409175837	0.406284844	0.618224296	0.376237062	0.174243088	0.174242049	0.553580672	0.56311379	0.537281852	0.3836684	0.032234204	0.662677411	0.757797116	0.097573385	0.026748051	0.265200135	0.150273321	0.656814591	0.369711179	0.389360911	0.169656181	0.207276019	0.303335457	0.631737502	0.191312227	0.431050454	0.227329829	0.291041953	0.558696234	0.417960279	0.589898264	0.310141726	0.465112821	0.489196813	0.608725015	0.488058268	0.754391127
0.11062034	0.110646448	0.1346213	0.53651018	0.537024908	0.473408231	0.558314871	0.358188071	0.578236345	0.339035152	0.253137258	0.298050268	0.267810075	0.269143979	0.643785517	0.52732399	0.631926606	0.114129791	0.114129245	0.477863856	0.639807849	0.449586856	0.30006821	0.081276059	0.62146074	0.73459269	0.051792512	0.07316955	0.275577473	0.125468806	0.615604163	0.394563303	0.377363433	0.168125106	0.228044498	0.44666726	0.548947336	0.21342268	0.404990638	0.245803385	0.331219471	0.542435303	0.416992707	0.572863796	0.375799373	0.512850542	0.535438973	0.759067903	0.631017297	0.749400566
0.243886766	0.24379834	0.352181207	0.527047513	0.242151386	0.19519571	0.259015968	0.668670494	0.440800242	0.143972852	0.524522271	0.414456379	0.187860415	0.189818696	0.381702576	0.52604891	0.473879687	0.251666013	0.251665739	0.623838479	0.695488419	0.273600461	0.455923108	0.400742709	0.623226114	0.785842495	0.240072025	0.395140371	0.469060952	0.350242827	0.622898351	0.561822575	0.565289463	0.139806561	0.39021872	0.32259833	0.591920616	0.394623451	0.397046662	0.393771948	0.460455703	0.597892693	0.515757721	0.685571265	0.522551766	0.454406149	0.46404712	0.949542999	0.840073443	0.684698711
0.326599314	0.326731649	0.334294058	0.279015522	0.618908527	0.558558812	0.638739602	0.285200596	0.53812719	0.371805348	0.6494091	0.32237945	0.361444103	0.433409475	0.38571821	0.610759068	0.337923788	0.343462387	0.343461939	0.180021565	0.436573993	0.836551573	0.272587506	0.099042086	0.679267368	0.661408483	0.06595376	0.100172545	0.005087604	0.060297647	0.666994191	0.026628615	0.154339212	1	0.008560826	0.51330856	0.822047521	0.010287189	0.64278743	0.00707486	0.019464356	0.392763192	0.018042889	0.035876456	0.027985764	0.926257551	0.952948264	0.971214465	0.926152367	0.475662135
0.11936578	0.119280085	0.147589558	0.53273952	0.519057201	0.455182828	0.540520963	0.374876777	0.586691556	0.45926261	0.298564122	0.572395984	0.574480757	0.55093374	0.395679204	0.508578935	0.214519178	0.103882368	0.103881632	0.622369551	0.507765517	0.11899684	0.196376152	0.015500613	0.417274656	0.632232336	0.247081171	0.01219516	0.465071389	0.362729326	0.412738375	0.537389423	0.516593987	0.066482875	0.364095822	0.255067342	0.3413637	0.262252895	0.357519858	0.410499089	0.46100402	0.621474267	0.545651028	0.681000859	0.492879847	0.438906854	0.446858558	0.31972273	0.343365672	0.613935357
0.710129729	0.710188451	0.698307407	0.12629268	0.495939177	0.43197605	0.51754669	0.396725694	0.596770551	0.530120625	0.378904666	0.648759444	0.204223348	0.413110537	0.905377364	0.794688795	0.935295798	0.673106279	0.673107922	0.655608453	0.459222147	0.147352257	0.169944091	0.043761604	0.40912785	0.58428505	0.14628652	0.043035284	0.373900935	0.248165468	0.402310053	0.476458062	0.47481397	0.095697623	0.302576308	0.193757465	0.325463707	0.223433146	0.388970443	0.315385976	0.337854379	0.62922821	0.470086529	0.628232621	0.352148969	0.410350414	0.436882011	0.624002499	0.486750644	0.723747376
0.347536024	0.346823326	0.502523787	0.495131888	0.132029762	0.102707722	0.142867263	0.808882539	0.873983779	0.417521946	0.839965191	0.666729152	0.4997055	0.551892428	0.946834794	0.585443777	0.661602343	0.388556583	0.388556581	0.794722508	0.844022206	0.323497288	0.719479823	0.059727681	0.804264483	0.959072182	0.286426381	0.042282255	0.544777265	0.414722747	0.809646247	0.636056157	0.514781968	0.06866604	0.47469177	0.161224738	0.634645564	0.454643868	0.21654985	0.519890346	0.647790761	0.579682	0.726188751	0.830432609	0.649514874	0.256126749	0.273401574	0.347699206	0.299566161	0.716958508
0.197318426	0.197327917	0.219672764	0.411387031	0.573570877	0.510988463	0.594343466	0.325005628	0.387388038	0.380202362	0.27505074	0.58709366	0.325380757	0.460028583	0.70042728	0.686151199	0.6248247	0.198542671	0.198542169	0.269444502	0.436198866	0.756450881	0.183305435	0.008563466	0.589715443	0.641380939	0.039591825	0.008305906	0.06291369	0.036321131	0.577940898	0.167217338	0.145339559	0.478676086	0.07014604	0.471631956	0.73313774	0.074306659	0.558013836	0.076695109	0.152349092	0.375759062	0.23685754	0.36138853	0.175850222	0.639348235	0.674580131	0.767989268	0.649147114	0.865123061
0.421569919	0.421451611	0.439641569	0.245204891	0.543474449	0.479990674	0.564689072	0.352258588	0.648506813	0.586254816	0.577957622	0.651544711	0.613954573	0.521189266	0.517382777	0.442287202	0.277153739	0.334790663	0.334789868	0.829768925	0.579256323	0.076966926	0.31789123	0.378340659	0.053093645	0	0.830227062	0.377515572	0.814303344	0.836456967	0.054806213	0.80227974	0.808992824	0.009670995	0.691705274	0.113224358	0.055921725	0.521383542	1	0.77561495	0.578768466	0.75510582	0.608977118	0.713986039	0.632739538	0.448831831	0.447866609	0.929862233	0.80517741	0.407921948
0.208821974	0.208739905	0.237955466	0.413116004	0.542366561	0.478858371	0.563594564	0.353274921	0.360518051	0.090710383	0.226640622	0.557805498	0.464683203	0.080885386	0.328984181	0.11869606	0.22746297	0.22926803	0.229268066	0.317272293	0.59639767	0.859631674	0.349619449	0.296911529	0.745387742	0.721318727	0.076806315	0.294066552	0.010885214	0.070640631	0.734012058	0	0.865659831	0.958954438	0	0.357272354	0.702283319	7.64E-05	0.665172688	0.007213446	0.025442004	0.348682902	0.091018991	0.128172508	0.021211654	0.761671217	0.806484568	0.995557072	0.951738057	0.605483825
0.14156241	0.141462034	0.184248774	0.531950857	0.458763303	0.395230909	0.480410523	0.432781095	0.546125188	0.39637593	0.395608901	0.74907632	0.471471429	0.649148697	0.291931709	0.719842035	0.19578021	0.145162604	0.145161341	0.567732685	0.633676962	0.242985609	0.399874103	0.027729308	0.610722951	0.76315752	0.130651879	0.019061886	0.419676482	0.271722647	0.608968179	0.527838401	0.464594293	0.096993183	0.354110529	0.307510219	0.597077048	0.317560984	0.298617496	0.375485085	0.329889617	0.696035063	0.388041571	0.542041837	0.388130024	0.573528586	0.590051272	0.576232497	0.532678507	0.55496811
0.064440084	0.064245781	0.138078556	0.785762219	0.239851288	0.19320058	0.256616305	0.67144305	0.356536565	0.11244083	0.311569558	0.117624998	0.056503574	0.191402962	0.529615888	0.717531376	0.761074821	0.061031045	0.061030145	0.63073544	0.622777337	0.11890594	0.374683781	0.023205084	0.542520041	0.759439026	0.23626109	0.014948025	0.5415525	0.420357561	0.543503159	0.628918028	0.515432039	0.063483507	0.466235185	0.263461704	0.534003227	0.500560957	0.149817541	0.564339254	0.323694277	0.818951187	0.396526435	0.560223977	0.373730589	0.550484771	0.56719841	0.580837713	0.521475044	0.482951428
0.145778994	0.145681706	0.192571282	0.535031761	0.441573602	0.378479603	0.463158063	0.449850192	0.379061707	0.142160996	0.311865029	0.350022189	0.369651346	0.103672622	0.176744118	0.223806219	0.164424047	0.15407568	0.154074355	0.509522223	0.737775814	0.317835743	0.449542444	0.046700876	0.654931911	0.798146127	0.155224558	0.03373794	0.412052528	0.275126208	0.65329582	0.510540772	0.46882989	0.096760494	0.336350135	0.42222723	0.61898388	0.269460234	0.341320278	0.351252735	0.405562549	0.606019326	0.468498219	0.62279966	0.459682124	0.518558841	0.525707062	0.56442329	0.506487359	0.697125154
0.654779848	0.654668112	0.723127471	0.217220112	0.319629491	0.263986542	0.339230945	0.578790916	0.586475549	0.487957853	0.449940123	0.635748092	0.29975241	0.621545528	0.684414411	0.913851221	0.635682485	0.629321835	0.629317761	0.584655412	0.400166101	0.155988288	0.201000712	0.024771892	0.447756403	0.629727637	0.133869481	0.026354736	0.39315084	0.259316788	0.442232414	0.495832388	0.469270262	0.095759326	0.321576408	0.266134026	0.57599475	0.262942621	0.34719673	0.346351469	0.334596189	0.667535207	0.419949937	0.571263737	0.374297678	0.511253021	0.532265513	0.630884439	0.537775167	0.633951082
0.353373538	0.353066072	0.469971578	0.43022986	0.238882423	0.192360886	0.255605049	0.672612952	0.497036963	0.988025234	0.582181164	0.602638856	0.396313784	0.538993236	0.84307214	0.688922872	0.674255086	0.346364747	0.346363923	0.436237383	0.414905876	0.319160904	0.231289735	0.025467007	0.518781274	0.657749919	0.067383769	0.026410722	0.316611839	0.142865742	0.513015957	0.453642733	0.387305785	0.157184645	0.280872652	0.421603908	0.66378943	0.290448336	0.32433127	0.303305899	0.213435763	0.756833066	0.280003679	0.433482168	0.25658848	0.649509296	0.670237249	0.744458823	0.651665599	0.577604738
0.168130858	0.167887058	0.270843781	0.627703292	0.222881111	0.17856324	0.238876793	0.692095868	0.242708684	0.21687412	0.204948842	0.420786934	0.085900523	0.07757872	0.679810044	0.508297434	0.875161385	0.160904221	0.16090296	0.753546406	0.625593884	0.121230774	0.380532162	0.380744116	0.50266911	0.732829165	0.37911313	0.377913181	0.581966826	0.48737413	0.504033126	0.653261108	0.58098425	0.0762252	0.495366531	0.173962608	0.485185589	0.525966298	0.274372918	0.569381723	0.515250427	0.698141479	0.570553689	0.707424309	0.563525009	0.418938209	0.429423334	0.938727319	0.816340518	0.537081814
0.045584591	0.045886188	0.024950571	0.53187267	0.778682067	0.73458641	0.792685385	0.155762665	0.164601187	0.028124102	0.013465728	0.228710735	0.067541738	0.206812106	0.327047219	0.722322138	0.540111147	0.04954151	0.049541424	0.55205729	0.737527744	0.363700014	0.416361308	0.058401676	0.646049607	0.778530397	0.13417694	0.045631317	0.371933876	0.235964388	0.643032378	0.473560624	0.45151653	0.111143165	0.299779819	0.348149301	0.613935784	0.230291635	0.380729003	0.314008594	0.407254487	0.558200392	0.477807007	0.635573152	0.45706615	0.497428106	0.507557401	0.622327441	0.53354053	0.687450594
0.123403664	0.123355806	0.195089129	0.636267416	0.314178911	0.259046504	0.333626375	0.58489904	0.530935994	0.350221451	0.476398209	0.438859016	0.461345685	0.507253947	0.559710496	0.579359849	0.403320876	0.140922822	0.140922248	0.256895912	0.778702875	0.678330627	0.457688622	0.027239676	0.759772568	0.818045807	0.041770858	0.012170037	0.213134154	0.071781868	0.755134056	0.353963745	0.298235212	0.247526366	0.194561833	0.683289701	0.749665483	0.237799361	0.385031713	0.219152908	0.117193265	0.803437143	0.136644281	0.241585445	0.155823649	0.830061924	0.843748544	0.807556238	0.752878502	0.479863771
0.316666155	0.316726971	0.382726895	0.379988114	0.398287384	0.336967007	0.419480925	0.493998614	0.670570117	0.382523959	0.454424754	0.457921868	0.470935155	0.488063339	0.576685341	0.548511116	0.409348608	0.330799917	0.330799875	0.470141765	0.565699551	0.606753606	0.355610408	0.083964123	0.657436885	0.740750949	0.057602986	0.079166993	0.229941057	0.083667168	0.651720444	0.378163762	0.316112717	0.228492263	0.214243066	0.351580701	0.625773853	0.286747932	0.351724592	0.244287062	0.211588384	0.693006597	0.303054146	0.445302554	0.24168607	0.583579828	0.615256815	0.835455865	0.704548825	0.65676812
0.496966623	0.496765716	0.505851626	0.2033951	0.542255964	0.478745371	0.563485275	0.353376443	0.767879216	0.28903625	0.335870862	0.498909712	0.353028421	0.44728107	0.308720874	0.636871963	0.281348531	0.395873975	0.395873347	0.83342617	0.525877341	0.061732943	0.212840382	0.014217247	0.032715389	0.087905386	0.739694996	0.010093269	0.730457506	0.749623899	0.029960062	0.719175272	0.784662991	0.004046161	0.578393007	0.09773888	0	0.268954016	0.818486306	0.582288667	0.659846258	0.610966865	0.724143949	0.794572892	0.659969476	0.348881188	0.337042441	0.065329179	0.193966549	0.542929634
0.251005861	0.250482573	0.358459068	0.518108643	0.245789883	0.198357619	0.262810075	0.664297027	0.616802948	0.451267815	0.311450972	0.748340225	0.50279019	0.523759031	0.488295276	0.552753902	0.322638772	0.24320182	0.243201356	0.549837701	0.558508899	0.240036713	0.256983817	0.362231267	0.508989676	0.670121297	0.14476782	0.362070917	0.369523573	0.239685612	0.503797567	0.476072286	0.489725186	0.143031377	0.302203298	0.374025935	0.43015973	0.295230211	0.373582757	0.328080307	0.390953606	0.593333334	0.451310004	0.606376873	0.448637313	0.509993998	0.525290253	0.950888165	0.849050063	0.672102281
0.403905755	0.403642917	0.50788648	0.373746837	0.276404424	0.225229136	0.294626261	0.62810804	0.549284448	0.36382053	0.419851476	0.46084109	0.43738367	0.405339934	0.542359416	0.494578445	0.407115963	0.382324502	0.382323432	0.578587141	0.219052699	0.510291824	0.104421609	0.015247551	0.441691918	0.556121452	0.103054377	0.024668362	0.192036617	0.115634543	0.430111552	0.295568212	0.352285664	0.219754036	0.150432421	0.277022405	0.531685804	0.131928151	0.497136191	0.159864638	0.232254075	0.501826911	0.391585129	0.541069216	0.229934115	0.431525942	0.466925296	0.671091084	0.499642817	0.809281771
0.250426442	0.250392725	0.309298441	0.42726138	0.421471575	0.359082122	0.442916434	0.470141274	0.525256788	0.153539915	0.333822096	0.586727012	0.180394402	0.310470205	0.336451837	0.69513578	0.438803495	0.217895327	0.217895424	0.821825632	0.50563076	0.063218512	0.321453837	0.022819189	0.308751312	0.64941215	0.751837268	0.019721475	0.770812558	0.765142935	0.312717208	0.774759224	0.653080441	0.011135825	0.653114963	0.098647586	0.281491365	0.404639032	0.420088312	0.732032756	0.489426962	0.787083375	0.546566048	0.681160839	0.542517566	0.470601872	0.474338128	0.398692716	0.403079633	0.396517991
0.226090833	0.225779777	0.326197208	0.534758845	0.262458365	0.212928597	0.280156154	0.64446019	0.634131717	0.422844298	0.326786985	0.522190654	0.375287866	0.471932901	0.678297965	0.638383094	0.562184192	0.203415808	0.203414993	0.849149728	0.521270838	0.084675368	0.325417139	0.033474833	0.380730216	0.658792072	0.568119985	0.029852917	0.658490083	0.614043352	0.381863286	0.69122002	0.607489318	0.02553418	0.542440451	0.088836637	0.334419314	0.368510002	0.348856156	0.615125816	0.524331735	0.716692486	0.627165918	0.75907164	0.533909023	0.338201397	0.3504205	0.358508939	0.32223069	0.552704802
0.389129662	0.388952173	0.492912449	0.383517085	0.277490813	0.226191527	0.295751836	0.626843445	0.496997815	0.2646026	0.408540593	0.314531622	0.299940369	0.252821824	0.689240202	0.469778057	0.639577258	0.397760202	0.397760107	0.540451587	0.401800391	0.793853825	0.327386908	0.118305984	0.613157359	0.658526981	0.104717072	0.121268758	0.169547138	0.097656772	0.605181251	0.321940816	0.354152522	0.239929873	0.169773459	0.257987028	0.798721991	0.183996103	0.463852115	0.183867516	0.076557992	0.825558141	0.098208147	0.166217817	0.099563147	0.848127068	0.869852879	0.948307721	0.885262736	0.157243958
0.065174737	0.064735728	0.165431995	0.866813448	0.124207423	0.096373961	0.134516173	0.819459954	0.592358811	0.148768826	0.312257211	0.542157144	0.494675593	0.241034983	0.295005394	0.2641006	0.185254279	0.064734322	0.064732763	0.635920846	0.600799516	0.272978107	0.338870517	0.055849397	0.583281367	0.761579968	0.164569951	0.049068164	0.425400367	0.298511734	0.580537725	0.51232816	0.476845293	0.089742078	0.338166017	0.26634116	0.557258115	0.296274108	0.327475672	0.392387571	0.450540582	0.609445838	0.541050089	0.689190035	0.482823246	0.431005005	0.440811763	0.583643132	0.483261	0.62126766
0.061106167	0.061243339	0.075738554	0.61021716	0.551310404	0.488016643	0.572424134	0.345097407	0.17604409	0.31768827	0.151506352	0.273817683	0.176587861	0.299074118	0.405674189	0.685499601	0.506584027	0.071147801	0.071147874	0.382270638	0.748544872	0.718478081	0.375794656	0.041885691	0.720298115	0.773732203	0.047534608	0.028373167	0.150098989	0.067639109	0.712592024	0.255665196	0.283602016	0.279439389	0.123011977	0.430683466	0.701391454	0.097005506	0.524732552	0.130390389	0.29614328	0.288555396	0.378494388	0.533518125	0.337325343	0.54945207	0.570627867	0.66659225	0.570889323	0.825900888
0.352943937	0.352655438	0.406221849	0.334210496	0.438504337	0.375504494	0.460072081	0.452925123	0.823452631	0.568119832	0.720872339	0.706962282	0.694856833	0.568835926	0.435776382	0.416828635	0.180666316	0.299528828	0.299527463	0.973028971	0.497477355	0.078734521	0.300457461	0.396185646	0.214838667	0.418787992	0.763480087	0.399243451	0.755284636	0.761104216	0.216893563	0.76355587	0.759740132	0.066917855	0.637707611	0.019252717	0.175155575	0.661107897	0.739230853	0.692293296	0.744569334	0.63703823	0.819084948	0.912264155	0.718392348	0.181979971	0.185089762	0.915853095	0.743177076	0.616269406
0.123578753	0.123501864	0.141728711	0.4999427	0.575405891	0.512893275	0.596146606	0.323365936	0.248761953	0.262706738	0.224772461	0.138225578	0.307473912	0.240930498	0.393684416	0.447030121	0.384184023	0.142366315	0.142366024	0.10715287	0.723324571	0.882098336	0.399741494	0.055613491	0.774864985	0.801475086	0.005026189	0.043426109	0.102834548	0.00916174	0.767808989	0.241879408	0.162212088	0.413653097	0.114054631	0.801552872	0.791893644	0.138971534	0.488852263	0.121760187	0.175504722	0.503631849	0.156376501	0.228934187	0.242858231	0.854118241	0.866703724	0.817735031	0.788860833	0.667165901
0.066165707	0.066206548	0.089379106	0.625253797	0.504677351	0.440715481	0.526241025	0.388416817	0.372653237	0.273060304	0.300898538	0.390905356	0.280470825	0.213049911	0.440743738	0.443660032	0.445656202	0.078637366	0.078635936	0.218827092	0.633287558	0.891872639	0.338683459	0.019327138	0.748239593	0.760095633	0.007983765	0.010546454	0.030152756	0.005946748	0.738915967	0.147742364	0.001364497	0.693929369	0.059970808	0.510034962	0.734635067	0.092338867	0.549122627	0.069968929	0.119827727	0.434851981	0.195412548	0.281046778	0.140277618	0.6704375	0.713073102	0.76892051	0.652340571	0.838780952
0.108068007	0.108101972	0.147560979	0.582286283	0.4538005	0.390379135	0.475434913	0.437682762	0.62493587	0.059725638	0.345200469	0.358732313	0.539601478	0.284589586	0.069595377	0.271095794	0	0.098266731	0.098266527	0.819725885	0.572782033	0.136428698	0.346787523	0.039503304	0.472261428	0.69127565	0.372168733	0.033703693	0.550716272	0.463874186	0.471471676	0.612224727	0.556850011	0.047975986	0.44673584	0.112836485	0.417836225	0.330124775	0.3353665	0.500722104	0.678774675	0.543741356	0.779434469	0.867055352	0.645840272	0.218511484	0.226806001	0.307640026	0.254690987	0.708711629
0.332494589	0.332383614	0.403544805	0.375992866	0.380231773	0.319934762	0.401162052	0.512925681	0.496747654	0.280331026	0.537477629	0.488800677	0.272984731	0.450789404	0.621165853	0.744207899	0.607382797	0.318932214	0.31893217	0.535194788	0.35794452	0.262366949	0.187509448	0.013682845	0.47622932	0.647094721	0.108880429	0.01695522	0.354502822	0.21443282	0.469873587	0.457126385	0.43781597	0.119140847	0.28413962	0.339953425	0.618541201	0.238585356	0.373091736	0.301772265	0.365055128	0.582791149	0.466855132	0.632659264	0.398465437	0.466706331	0.483078155	0.529683897	0.455456714	0.734270403
0.227441007	0.227140583	0.348253805	0.573346231	0.193600191	0.153654145	0.208127283	0.728562109	0.456785787	0.224536665	0.313170073	0.528947295	0.249730998	0.318228514	0.73624374	0.610855113	0.731003673	0.245627628	0.245626474	0.602571097	0.822959531	0.326022656	0.500032721	0.041124073	0.708492983	0.83831722	0.127436575	0.024318566	0.400294297	0.246418461	0.707925714	0.516194964	0.446504935	0.110246601	0.342109703	0.30972515	0.494408614	0.323066651	0.300545626	0.353529572	0.343526194	0.662202322	0.45230701	0.617248711	0.375718361	0.445462842	0.472302572	0.559364878	0.46371833	0.726673178
0.432696213	0.432524751	0.522977378	0.336676987	0.313270242	0.258224479	0.332691546	0.585920298	0.73644988	0.454334904	0.553863261	0.715831622	0.760263663	0.539787354	0.681599609	0.337370715	0.305015562	0.369634361	0.36963376	0.832561956	0.408158646	0.043419541	0.162222572	0.008077248	0.203016276	0.498489318	0.653933874	0.009048515	0.665618432	0.659968922	0.200570184	0.671226438	0.66041313	0.012448271	0.517395462	0.075540434	0.308234979	0.234201166	0.532923824	0.544465546	0.650425303	0.594390348	0.746329048	0.837105456	0.631699958	0.28670982	0.281595744	0.213666399	0.227932751	0.608944227
0.186923176	0.187122625	0.158969916	0.314706194	0.845825618	0.81245896	0.856276242	0.105872656	0.794356097	0.439130869	0.17102725	0.628179038	0.317047402	0.289580008	0	0.494262767	0.048632448	0.185664983	0.185663632	0.654158809	0.272877673	0.428628361	0.32832187	0.130950663	0.562629815	0.624361709	0.096348891	0.139794308	0.26238584	0.125703151	0.557534272	0.451888465	0.444851531	0.170293299	0.279233906	0.253036879	0.728780424	0.298960582	0.390062962	0.286171849	0.166090967	0.7923202	0.206992231	0.325329896	0.207861844	0.76005395	0.770455623	0.91673728	0.832935932	0.198980777
0.383214531	0.383628069	0.403306082	0.265700563	0.551912122	0.488634363	0.573017807	0.344549325	0.23223774	0.167167917	0.257161703	0.221880717	0.080929632	0.299436548	0.388355953	0.834361088	0.587776464	0.387655744	0.387655554	0.635977612	0.630121514	0.232569866	0.401599046	0.031480005	0.582845879	0.762249271	0.223480131	0.023027578	0.465555557	0.345058808	0.581357254	0.54785583	0.502459556	0.075463969	0.375184165	0.268430741	0.554740711	0.283298675	0.336744195	0.392610404	0.485705	0.577101988	0.564489124	0.706931773	0.521745045	0.414057582	0.426022019	0.404638645	0.380824152	0.700926241
0.167022561	0.167170987	0.189297876	0.446759575	0.569941457	0.507225599	0.590775008	0.328256452	0.262460243	0.580749819	0.314662082	0.236368208	0.229118571	0.266635683	0.825218724	0.572320974	0.832748604	0.163672839	0.163672551	0.42606489	0.386623093	0.529558983	0.212055058	0.013863217	0.548725974	0.651048486	0.066537574	0.01587387	0.206532099	0.094652668	0.539822115	0.328668568	0.332811166	0.220615325	0.174862663	0.408026618	0.685976757	0.155185889	0.462749481	0.183684397	0.325406696	0.417324902	0.412974511	0.564441202	0.366336006	0.507292434	0.532306337	0.579211983	0.502930123	0.827776889
0.351247195	0.351213739	0.388525688	0.310383373	0.496450841	0.432486646	0.518056076	0.396237519	0.206633234	0.219132106	0.199436243	0.250115049	0.079567452	0.234190385	0.578431283	0.74268699	0.781345219	0.306438844	0.306437637	0.998921734	0.589402727	0.105859525	0.297832197	0.027390765	0.273825905	0.498827128	0.632428309	0.020670268	0.651658299	0.641460017	0.27200373	0.660992334	0.676997855	0.011846173	0.50479134	0	0.206101659	0.241706112	0.535491053	0.528207591	0.847315743	0.457060797	1	1	0.677149227	0	0	0	0	0.80993007
0.411988744	0.411576964	0.467346435	0.30160394	0.420696197	0.358337923	0.442134104	0.470931329	0.711060182	0.33580722	0.387341339	0.843223403	0.494116787	0.281502053	0.473709447	0.307127409	0.317379515	0.317421081	0.317420001	0.79508646	0.360638519	0.007828491	0.145073673	0.025116539	0	0.070713998	0.8118584	0.02844762	0.808291656	0.843911864	0	0.783697777	0.76764728	0.000318507	0.66553316	0.13031361	0.155925918	0.328514503	0.801559194	0.689874783	0.48881066	0.767771101	0.563739649	0.70297243	0.526767408	0.434633842	0.439981682	0.483802752	0.429825605	0.478022875
0.261487754	0.261364129	0.316727283	0.409998353	0.436239353	0.373312291	0.457793919	0.455199402	0.318248961	0.479870963	0.260541484	0.425601358	0.107730646	0.448697853	0.736229884	1	0.901779339	0.232081229	0.232080324	0.603533108	0.152118251	0.37267374	0.039494639	0	0.353280178	0.505998515	0.147899038	0.012135448	0.259199676	0.173396134	0.341585523	0.348444422	0.421032898	0.156272245	0.190187455	0.258457025	0.419220645	0.143175751	0.481489388	0.197478889	0.283637596	0.510597202	0.413680654	0.589047016	0.30065983	0.467970435	0.490017849	0.543022104	0.443293677	0.72909819
0.176040563	0.175794616	0.263759442	0.581108175	0.284123331	0.232080067	0.302618485	0.619151527	0.710545652	0.363800056	0.473005208	0.666330335	0.590905497	0.561175957	0.385843636	0.502976886	0.198984551	0.179568182	0.179566641	0.635389792	0.59052342	0.294113176	0.389100347	0.027953657	0.604114764	0.741889144	0.138455317	0.021192484	0.380614549	0.230135167	0.601250293	0.498889949	0.44407473	0.116242805	0.324622722	0.238961252	0.569581369	0.365840174	0.268153605	0.38241679	0.302714378	0.732536296	0.417917681	0.576834308	0.327276953	0.467512446	0.495276139	0.601004569	0.490645404	0.620876579
0.224094454	0.223870931	0.322807863	0.53436169	0.266869612	0.216808652	0.28473747	0.639263915	0.533574354	0.166668204	0.264758833	0.427539083	0.280125847	0.397019416	0.306875291	0.668797806	0.331203744	0.232480919	0.232480641	0.599357883	0.657834726	0.454312877	0.369174167	0.067028589	0.637156242	0.75007808	0.111435571	0.057906049	0.299713819	0.172342132	0.631947939	0.407716454	0.409837643	0.147207674	0.239384812	0.263868673	0.608024375	0.214800342	0.404715039	0.258704428	0.32680353	0.563774843	0.457842945	0.618018869	0.342856473	0.421979126	0.449084391	0.726291228	0.56699508	0.761443438
0.035091868	0.035141511	0.048046606	0.672501797	0.529426631	0.465680705	0.550796542	0.365214829	0.539723046	0.182716079	0.363340766	0.294020104	0.368079857	0.15126089	0.159172245	0.279740173	0.151212265	0.046696028	0.046694655	0.151659468	0.741317475	0.696234144	0.435364545	0.025793394	0.757328166	0.810871323	0.020551866	0.012349735	0.199839013	0.042265791	0.752556625	0.350507537	0.282036554	0.255844443	0.191817621	0.797629159	0.764295134	0.232056125	0.388613946	0.208054117	0.165708351	0.710222146	0.144251588	0.218236459	0.232589447	0.87594114	0.882962065	0.761000514	0.758390179	0.534004708
0.530293157	0.53017627	0.54651807	0.200649051	0.504379717	0.440417284	0.525945228	0.388698689	0.763176437	0.548698685	0.412194486	0.424930816	0.362566973	0.493912815	0.271987775	0.679000425	0.245378593	0.455258607	0.455255164	0.900189699	0.57662411	0.085690592	0.362847199	0.413703509	0.180571823	0.31341107	0.83021184	0.413543444	0.823035168	0.846469785	0.184444216	0.80936047	0.75610539	0.017691563	0.701804926	0.054311125	0.166388956	0.492852148	0.737621179	0.774455353	0.670670515	0.711394671	0.721352084	0.823435793	0.686898275	0.322383388	0.321242173	0.928227137	0.782736012	0.508911915
0.213679348	0.213653224	0.251833852	0.425914235	0.502613259	0.43864766	0.524188563	0.390373824	0.404248187	0.358241734	0.322895847	0.429603088	0.232971975	0.347984897	0.213391756	0.670458407	0.284459783	0.228158123	0.228158096	0.486782683	0.506473134	0.821254572	0.328562265	0.100842038	0.693021581	0.701298418	0.09995676	0.098918381	0.095065355	0.08302224	0.683749857	0.203509386	0.292348938	0.409237813	0.090518618	0.282680164	0.667982576	0.098054568	0.556472711	0.098523736	0.055792098	0.734687035	0.072721475	0.138323945	0.073958082	0.868129255	0.891536411	0.944901527	0.88087336	0.232094827
0.156625506	0.156283185	0.208758592	0.531511955	0.4213562	0.358971299	0.442799974	0.470258861	0.491762706	0.466034419	0.221134649	0.652732852	0.565726937	0.138852244	0.478654457	0.103141234	0.277713113	0.162827342	0.162827367	0.128917473	0.498157533	0.803584795	0.220261941	0.011524563	0.642422367	0.66711124	0.034533057	0.008581032	0.010959986	0.029682424	0.630125802	0.07670769	0	0.826523541	0.027338503	0.6240184	0.568997024	0.03980356	0.602571624	0.02869365	0.072580336	0.325052541	0.148918907	0.250348255	0.080511426	0.716296465	0.753676418	0.825805078	0.693963504	0.962460335
0.137957737	0.137709358	0.226743082	0.650935161	0.25384536	0.205381585	0.271199971	0.654670181	0.404989612	0.440504093	0.453720055	0.475985331	0.515838012	0.564800908	0.696699604	0.581832921	0.466065191	0.137811393	0.137810065	0.294149676	0.38230461	0.726161045	0.178607805	0.385907779	0.583046096	0.651934166	0.03220648	0.393884337	0.10218866	0.033358897	0.572684102	0.243295057	0.395339431	0.778250652	0.114962245	0.490652159	0.736093715	0.213527319	0.537712542	0.127661493	0.237561829	0.397647599	0.294113607	0.421223412	0.287028426	0.615714277	0.64695132	0.97568707	0.910326756	0.815307771
0.356992652	0.356655307	0.448818536	0.389871	0.312503941	0.257531521	0.331902967	0.586782336	0.660936212	0.409737467	0.536428012	0.60881623	0.407429889	0.411315639	0.556508459	0.533271786	0.440054871	0.388544285	0.388544032	0.250393935	0.710954705	0.872626781	0.367289139	0.03922351	0.758201596	0.764272297	0.030305119	0.027327119	0.030227703	0.02830889	0.74845129	0.110276265	0.06003207	0.659908381	0.041882726	0.475113939	0.740287914	0.048535176	0.590686138	0.047269075	0.121708045	0.279841974	0.226453376	0.33503326	0.131163475	0.612593387	0.655316602	0.831750662	0.68206257	0.929287568
0.215421216	0.215431361	0.249926369	0.416592869	0.519138895	0.455265133	0.540601822	0.374800483	0.519832148	0.261757884	0.354606674	0.295614907	0.30838379	0	0.299941175	0.157846858	0.30482093	0.215321942	0.215320972	0.881127772	0.846057298	0.198744099	0.640990897	0.074894804	0.558192341	0.781582322	0.672011392	0.057595094	0.73507632	0.70411468	0.565042404	0.758412722	0.645157683	0.017017868	0.630693129	0.104384557	0.354154103	0.393593936	0.384794321	0.66982383	0.626793981	0.68642178	0.726817244	0.849032284	0.609886805	0.270133525	0.27028769	0.443239641	0.344320799	0.63636335
0.295628363	0.295196229	0.409257132	0.479193837	0.238527221	0.192053197	0.255234286	0.673042099	0.74646256	0.3269354	0.483156485	0.554549271	0.647106761	0.329583264	0.332297778	0.229692184	0.134772313	0.249221758	0.249221798	0.735907876	0.423717228	0.042746601	0.241710501	0.015732185	0.230353191	0.558210835	0.759767702	0.016136262	0.759284134	0.764075161	0.232271792	0.756155914	0.670660431	0.008279049	0.627626823	0.177957307	0.352531195	0.302607675	0.499093011	0.649740237	0.53417559	0.727484502	0.585242222	0.705063192	0.583241536	0.458139243	0.45443279	0.349128719	0.373405234	0.49079601
0.140224872	0.139869385	0.201848393	0.581087775	0.369331331	0.309732698	0.390073399	0.524503448	0.404297059	0.39004573	0.234578472	0.469013038	0.38336414	0.409536606	0.238041566	0.558081809	0.205306368	0.138603085	0.138602542	0.324191175	0.464581176	0.602884294	0.222065371	0.011438741	0.566179329	0.661367183	0.053051365	0.009974357	0.193775422	0.06730553	0.557835619	0.338645445	0.292144853	0.253415685	0.18252584	0.494082204	0.490448403	0.219284733	0.401325497	0.211918618	0.195677444	0.677336552	0.255315715	0.388768777	0.237322234	0.669427912	0.694774841	0.668310946	0.606611234	0.640953257
0.196482691	0.196482794	0.209243188	0.392244778	0.620391922	0.56013313	0.640186778	0.283922672	0.613050308	0.137237562	0.419841411	0.369689568	0.573874034	0.041500819	0.18854114	0	0.069593971	0.175957141	0.175956886	0.687247408	0.399065043	0.094080629	0.160432248	0.045760341	0.395438687	0.598994652	0.174714122	0.047717551	0.431275066	0.302837655	0.390205934	0.527952465	0.488199868	0.083983386	0.354229029	0.193415232	0.511365615	0.285920652	0.334743175	0.392624151	0.353471217	0.694663138	0.477767875	0.642213994	0.37296132	0.424892533	0.446080908	0.662111572	0.521500479	0.617603932
0.401846199	0.401292359	0.529333828	0.408704417	0.211446312	0.16878355	0.226889988	0.706209447	0.712680419	0.389971897	0.356854988	0.736341533	0.516343304	0.440439718	0.333465502	0.452415209	0.201586748	0.392255248	0.392255435	0.634786451	0.552355971	0.090618121	0.327463958	0.020997558	0.496765031	0.761858759	0.336221386	0.015811315	0.613808539	0.518410134	0.499281151	0.682478242	0.539211129	0.04857686	0.531421486	0.230449886	0.491567642	0.538684027	0.12661473	0.641894999	0.317286038	0.851492269	0.410996821	0.57043481	0.361644583	0.497033715	0.525695634	0.512320535	0.456544976	0.483796398
0.040095451	0.039909599	0.109531555	0.850141978	0.221907946	0.177728354	0.237857768	0.693290694	0.258179188	0.281584966	0.189681748	0.396459837	0.268155367	0.327289246	0.296133471	0.59858938	0.330891587	0.037982798	0.037983055	0.338703849	0.421002286	0.465580377	0.242023829	0.070871632	0.56995602	0.689147722	0.066697472	0.072251384	0.250760693	0.11315075	0.562795688	0.379390503	0.352112849	0.193762831	0.215262484	0.569364141	0.71734908	0.200125449	0.413772682	0.218658435	0.273600889	0.565534025	0.302857466	0.441173403	0.342186763	0.683792773	0.695571109	0.797376526	0.71628021	0.686544797
0.217518678	0.217279631	0.295229961	0.501300799	0.340930177	0.283437154	0.361077866	0.555218265	0.456534603	0.24957241	0.238431648	0.267096749	0.185100989	0.201185975	0.311756543	0.544568629	0.411814828	0.219200467	0.219199906	0.632828126	0.583985704	0.217103447	0.352163776	0.527231292	0.581245033	0.743027107	0.124560143	0.528508999	0.421631112	0.265543498	0.579330742	0.536782816	0.490169339	0.138986843	0.363457851	0.242497486	0.551915365	0.450474857	0.252072974	0.428303827	0.354622433	0.721526093	0.456604678	0.608504056	0.386452997	0.446189797	0.472458314	0.978806896	0.897762347	0.624719017
0.259133976	0.258801142	0.326350807	0.43464313	0.389625411	0.328775195	0.410700142	0.503040076	0.315047532	0.2723646	0.424686716	0.341069546	0.175763513	0.231250605	0.573958337	0.596716932	0.663972423	0.303873145	0.303873224	0.344651289	0.831430817	0.740610029	0.638665476	0.063416424	0.888200204	0.921329159	0.052298606	0.046583452	0.244510598	0.082495792	0.887093351	0.403309372	0.306250313	0.237184447	0.235558269	0.553387223	0.713784552	0.320008304	0.323138822	0.253052261	0.285861583	0.608491941	0.323525394	0.464350506	0.351088533	0.632439714	0.654560453	0.68503857	0.623850334	0.727067246
0.330137201	0.330018231	0.394250309	0.366839862	0.403915206	0.342310106	0.425178779	0.488161714	0.757171955	0.559649463	0.530173791	0.592756393	0.513805904	0.695692635	0.513160474	0.719847878	0.333851513	0.311421127	0.311420893	0.510150438	0.28715673	0.393085418	0.103305053	0.002203317	0.444771645	0.591370156	0.074220414	0.008418727	0.261291623	0.120099373	0.435799305	0.389627047	0.360390805	0.185804257	0.223850828	0.384303744	0.553351449	0.267440691	0.360578303	0.258901992	0.234898843	0.682547328	0.351928163	0.503184332	0.256226806	0.512694377	0.545990212	0.612316797	0.500920936	0.700452833
0.390880555	0.390702168	0.43504219	0.2972454	0.462869033	0.399254372	0.484523664	0.428741855	0.634340978	0.449043033	0.56091753	0.364215517	0.455814699	0.494188419	0.394544707	0.571308655	0.282264635	0.356054143	0.356054355	0.743191021	0.471587533	0.080052533	0.190116517	0.011004507	0.353483042	0.584128904	0.327737467	0.009224452	0.505131043	0.425370364	0.349033626	0.566792823	0.555776306	0.049035903	0.395634572	0.13777814	0.280438293	0.238978581	0.392037221	0.413782197	0.509179359	0.580303323	0.62429406	0.757612168	0.509652398	0.329944588	0.341109305	0.258540889	0.262454922	0.700922394
0.804479398	0.805171409	0.663366777	0	0.800845559	0.760036426	0.813745797	0.139020782	0.396646121	0.316140423	0.439718841	0.228718655	0.263455207	0.16782238	0.386155117	0.407243448	0.412572096	0.893115349	0.893112854	0.758645049	0.823245411	0.433290538	0.738290014	0.105504269	0.842684724	0.922854349	0.157813428	0.089685572	0.416549655	0.248230366	0.84559589	0.553364977	0.451434989	0.115805134	0.381082028	0.174508408	0.686315947	0.435011435	0.228426393	0.392576729	0.377362372	0.665860537	0.50034855	0.66944405	0.398942977	0.384783035	0.410529994	0.731647184	0.568774195	0.712085834
0.145975744	0.145950797	0.159209425	0.45437417	0.610771117	0.549943393	0.630795364	0.292237497	0.371870791	0.361279728	0.181556619	0.405981097	0.242352765	0.302025785	0.394071122	0.600052407	0.437040873	0.175869517	0.175869042	0.458267108	0.918588321	0.815927192	0.592108347	0.040176065	0.861543902	0.887545105	0.069254031	0.019139288	0.193572588	0.092173517	0.857746211	0.318637368	0.287587691	0.2778484	0.167297667	0.359573581	0.666857688	0.215192483	0.423997797	0.196122475	0.249140231	0.566650558	0.328609169	0.47910352	0.288576517	0.579607293	0.606344305	0.664386026	0.574762318	0.668144088
0.999077622	0.999231706	0.896478509	0.020418032	0.545950596	0.482523562	0.567134501	0.349990547	0.7408935	0.395352745	0.625546906	0.529315002	0.386076704	0.390779421	0.672326137	0.533802867	0.548275866	1	1	0.815647259	0.7166947	0.405921083	0.483993082	0.049207726	0.549628353	0.557245215	0.273829777	0.037213233	0.348145727	0.289782526	0.54393026	0.439667344	0.567479916	0.082859324	0.267936621	0.086118978	0.470033407	0.160577057	0.516361106	0.273673198	0.236719848	0.69172472	0.402384405	0.574526917	0.228844337	0.437304009	0.455946565	0.71449021	0.531370203	0.535402951
0.520455665	0.520257376	0.537790308	0.205372264	0.505035898	0.441075027	0.526597618	0.388077087	0.424306482	0.531088789	0.434482952	0.574241787	0.265497935	0.573430458	0.584969937	0.906016169	0.583221335	0.515613254	0.515610167	0.460361825	0.55571654	0.338402927	0.252263486	0.064173936	0.533129194	0.684902035	0.129305738	0.059509771	0.334001335	0.213288689	0.526759274	0.42690376	0.443061398	0.118575697	0.256360173	0.482173781	0.449440861	0.197227638	0.413185471	0.262807948	0.398379357	0.487857599	0.456601463	0.60235598	0.454584494	0.539976528	0.544706158	0.628575511	0.552346118	0.744434557
0.093098774	0.092830305	0.162622232	0.697917521	0.293744613	0.240662243	0.312564015	0.608079857	0.485551947	0.288398211	0.488231268	0.243542788	0.389958664	0.269520661	0.549310208	0.392725759	0.447676995	0.076409866	0.076409094	0.769990754	0.481202434	0.067193925	0.292843241	0.016549517	0.388097919	0.66605329	0.505293701	0.014431591	0.639906273	0.581594533	0.388952012	0.682373411	0.587888549	0.032079233	0.531289994	0.16999185	0.335006469	0.356894018	0.331829405	0.584026643	0.555428901	0.683179495	0.619356241	0.747108835	0.594553615	0.391338096	0.39931608	0.212241942	0.28342585	0.545258135
1	1	1	0.093614832	0.331612022	0.274899808	0.351531499	0.565472584	0.800688635	0.453754208	0.570985161	0.846638134	0.366890294	0.409328135	0.587352384	0.576711137	0.496271971	0.877263049	0.877263313	0.74644939	0.514143237	0.049887224	0.279665891	0.033608717	0.169296903	0.441763751	0.839129379	0.030303156	0.840641203	0.872299644	0.173391888	0.816709637	0.715260506	0.000919385	0.712361387	0.162330056	0.153104924	0.351918649	0.600105968	0.737903368	0.597948092	0.731948585	0.608086979	0.720236255	0.669383632	0.454221011	0.457204066	0.298650114	0.363392	0.52990552
0.154641762	0.154624543	0.223343431	0.571932828	0.349391975	0.291228493	0.369732684	0.545982812	0.24198262	0.178386784	0.364004061	0.304903107	0.175367668	0.339394183	0.50987959	0.74074303	0.604749499	0.173866458	0.173864948	0.621758091	0.786941212	0.532131451	0.520581794	0.034538452	0.754696538	0.847517613	0.112567468	0.019218865	0.316737377	0.180002375	0.752168342	0.431521855	0.403063463	0.153045379	0.260522519	0.264815882	0.762973946	0.243003654	0.384328796	0.272238848	0.360828009	0.543631795	0.491882122	0.651421206	0.37638052	0.392746691	0.419427914	0.53562589	0.424981095	0.778167258
0.31056691	0.310594917	0.308448056	0.273010475	0.666294504	0.60940296	0.684797345	0.245118601	0.499615395	0.385374051	0.335413742	0.438859016	0.278528352	0.469444895	0.663424632	0.759469766	0.638361186	0.294735628	0.294734326	0.495750002	0.225956949	0.126339058	0.154617355	0.00738754	0.456493475	0.639408994	0.04735744	0.016381906	0.388438949	0.195314788	0.45204189	0.52228235	0.416128058	0.126304428	0.348360362	0.335967474	0.612163301	0.451341794	0.185528723	0.410716055	0.26055792	0.787498627	0.340772861	0.485209652	0.3040013	0.569219293	0.59875409	0.585389638	0.52340419	0.567187972
0.194042271	0.193831465	0.276564547	0.542583542	0.313471612	0.258406635	0.332898745	0.585693885	0.820126848	0.690693389	0.664030358	0.78420178	0.721888504	0.951634601	0.656053105	0.744747757	0.30941285	0.15849686	0.158496038	0.655759139	0	0.050271546	0	0.685589052	0.263015045	0.501112962	0.227452638	0.715074685	0.443431957	0.331291754	0.255854182	0.53334048	0.592071754	0.262228965	0.35984725	0.23214893	0.548198621	0.498477048	0.444369919	0.386088491	0.542562649	0.527814771	0.592363003	0.725106183	0.589510604	0.391196976	0.400562363	0.982949551	0.907878639	0.665965973
0.226184696	0.226136759	0.309285245	0.500534211	0.324383758	0.268307667	0.34411461	0.573488847	0.782786213	0.210146577	0.604782349	0.684746433	0.592850182	0.206808171	0.431797306	0.151053617	0.229822709	0.197926227	0.197924752	0.555370313	0.476338092	0.050676755	0.246952678	0.016839355	0.333663857	0.670684342	0.657137223	0.014940411	0.713342303	0.684039345	0.336077551	0.734740065	0.610032632	0.02109871	0.598882685	0.339874199	0.290287186	0.369381808	0.3225035	0.647515877	0.356219754	0.829922466	0.35663485	0.4624497	0.44926098	0.695705303	0.694155524	0.467546423	0.539097917	0.306195382
0.146972128	0.146838662	0.192893959	0.531201691	0.446090192	0.382866351	0.46769619	0.445340354	0.279409767	0.100923798	0.115605251	0.323496224	0.196027423	0.133896429	0.515357177	0.442653799	0.588796324	0.141815974	0.141815118	0.761108	0.723152867	0.175446643	0.40616262	0.042771216	0.523281674	0.7232027	0.348668006	0.030392045	0.536654302	0.44586118	0.52289113	0.602034115	0.552468941	0.050035899	0.435023221	0.162282909	0.479571522	0.300861205	0.341184171	0.470309828	0.485600463	0.651942766	0.57495396	0.718751115	0.513695735	0.396413676	0.407772886	0.487816214	0.416802499	0.621518729
0.202302154	0.202117226	0.292907362	0.54761222	0.286933181	0.234581644	0.305525039	0.615907421	0.572093982	0.347023767	0.343745019	0.263484221	0.449059312	0.541584814	0.44410606	0.630018089	0.324158993	0.183090061	0.18308918	0.673965347	0.247698746	0.117308809	0.168426338	0.008441733	0.408150544	0.613502675	0.172807393	0.016493804	0.437142236	0.29879014	0.403442066	0.536694948	0.479970196	0.089361574	0.363365483	0.214637399	0.536294201	0.343504757	0.287683399	0.408216738	0.483515331	0.597032885	0.580928485	0.715543157	0.505211322	0.369109924	0.3875246	0.406314192	0.361299285	0.686038379
0.227657612	0.227315612	0.278124197	0.436035019	0.450749628	0.387402916	0.472374188	0.440706467	0.642457807	0.51652763	0.50912047	0.581888142	0.377696604	0.737808758	0.690898981	0.937983116	0.570182557	0.219986011	0.219986108	0.514674065	0.494370251	0.167902686	0.268623564	0.030971835	0.506852844	0.697466151	0.146602841	0.028497188	0.439363171	0.303875969	0.503618675	0.533509891	0.479795195	0.085993489	0.360024556	0.444446054	0.439027695	0.312589184	0.299632959	0.394226651	0.369196668	0.681894702	0.408209817	0.547415194	0.439945878	0.596383628	0.603861788	0.531993113	0.522577999	0.559533662
0.288426236	0.288454731	0.326471623	0.355835461	0.503823623	0.439859844	0.525392097	0.389225927	0.366006268	0.345367195	0.360482088	0.254983905	0.25515319	0.541197269	0.501987811	0.881525658	0.520575391	0.287139991	0.287140225	0.622331574	0.523606954	0.218619786	0.312581224	0.097712519	0.554143564	0.725990613	0.127115326	0.0949848	0.415527362	0.263246667	0.551357453	0.524632983	0.455555747	0.103268172	0.350787869	0.275325546	0.502233983	0.350425861	0.277700379	0.391975508	0.377023069	0.672563951	0.486414321	0.642106363	0.40439204	0.427669832	0.450974937	0.761208108	0.607512295	0.67752601
0.215933849	0.215615722	0.340170961	0.596717404	0.176784087	0.139547043	0.190385306	0.749997169	0.407409359	0.495779625	0.381395546	0.288434706	0.378383229	0.589587295	0.625685473	0.76847645	0.517565813	0.205005342	0.205004966	0.558994151	0.407103896	0.281243962	0.222864436	0.025179702	0.482556879	0.634677922	0.125683595	0.026462969	0.344408546	0.207118618	0.47612011	0.45139958	0.440408608	0.12130869	0.278777979	0.296125799	0.60506016	0.221969966	0.389736108	0.292620936	0.37952628	0.559150118	0.471222315	0.630621721	0.416999004	0.471921827	0.488142498	0.586803207	0.496757389	0.71875615
0.181405155	0.181253115	0.24522488	0.520350366	0.382981666	0.322517987	0.403955867	0.510023096	0.547821056	0.365232576	0.478053241	0.409614738	0.374363982	0.619448816	0.515097901	0.8077049	0.432408302	0.172279998	0.172279366	0.477453109	0.247274408	0.413575478	0.160998629	0.022063689	0.495620969	0.625201466	0.054566703	0.030345933	0.257854472	0.096492266	0.487831984	0.400773869	0.343105621	0.197535901	0.233369035	0.34490258	0.629323143	0.297046035	0.334235672	0.271384283	0.237497293	0.694321837	0.328114923	0.477909254	0.27140086	0.565816261	0.595592365	0.674724666	0.572050457	0.660675159
0.161695875	0.161516087	0.194530499	0.479019074	0.514584325	0.45067141	0.536082905	0.37907075	0.529590443	0.428621126	0.280190077	0.500747884	0.374222722	0.540360672	0.568473068	0.717695185	0.47522329	0.168160122	0.168160117	0.664939264	0.721364328	0.325610567	0.453045912	0.031684036	0.633560492	0.7675963	0.181597374	0.019211614	0.406126134	0.280048626	0.6311925	0.499310711	0.482994151	0.091619784	0.325042955	0.254264059	0.592289569	0.23714231	0.381013464	0.338679635	0.51297827	0.491626032	0.602384962	0.730769115	0.532747307	0.364303082	0.379441324	0.375561227	0.345909355	0.75100472
0.369102694	0.368914073	0.481351573	0.410743581	0.252828243	0.204492869	0.270141379	0.65588151	0.623418662	0.174703922	0.492579418	0.471532463	0.503447563	0.161000774	0.443329628	0.172971979	0.289255914	0.369148585	0.369148737	0.706503119	0.69437301	0.258547976	0.359544	0.027668297	0.559285797	0.730496974	0.227292889	0.016323662	0.43483444	0.327180247	0.556146666	0.512195286	0.505190354	0.075979892	0.338030872	0.184987024	0.52106146	0.236661708	0.384751082	0.360547268	0.447380867	0.5749304	0.571918632	0.729117038	0.458505671	0.356653831	0.371846577	0.438154712	0.361834709	0.715957069
0.085059106	0.084922445	0.154285051	0.716125998	0.286845993	0.234503941	0.305434838	0.616007997	0.5070821	0.20346282	0.45967801	0.281328445	0.366110668	0.250618521	0.30859909	0.395572282	0.272584139	0.089727212	0.08972685	0.435487342	0.537058031	0.662665502	0.307543342	0.020807665	0.64501104	0.710287203	0.057306914	0.016293005	0.159506747	0.072187238	0.636363197	0.271747434	0.297910309	0.264955398	0.133796283	0.443783812	0.582758962	0.125063366	0.500751082	0.143599686	0.212320142	0.494231136	0.321420818	0.477138466	0.235975201	0.552481124	0.583606624	0.639834992	0.531143726	0.798336218
0.034144219	0.033650825	0.140241619	1	0.047381438	0.035832346	0.051749207	0.928195716	0.29345193	0.226333632	0.170886796	0.150755722	0.18798296	0.306353905	0.504222599	0.678927665	0.586650709	0.036957441	0.036957164	0.280114765	0.584502684	0.599848002	0.285881706	0.016395292	0.63943367	0.727940289	0.033302778	0.009720162	0.200314626	0.05899019	0.632342921	0.338790594	0.296665743	0.242993311	0.182638353	0.675151968	0.574289836	0.188568438	0.430289036	0.188313351	0.225116676	0.580049952	0.259722761	0.385895811	0.284289562	0.699468812	0.720591286	0.634991069	0.611290934	0.677683606
0.076907526	0.07706124	0.092202694	0.576901449	0.562532367	0.499565422	0.583484103	0.334922619	0.354776699	0.259551243	0.233434648	0.424270467	0.464889293	0.238971681	0.259862326	0.287971592	0.175365703	0.075052459	0.075051279	0.499344084	0.59018414	0.305478193	0.286463325	0.357276172	0.566072373	0.715498176	0.082609352	0.355642247	0.352674688	0.200598566	0.561498663	0.466305873	0.448355609	0.144124577	0.292829168	0.459170324	0.490633599	0.280405586	0.363210166	0.316641936	0.449377961	0.523476519	0.487794043	0.620393101	0.516035776	0.51085294	0.522960471	0.93893609	0.831400114	0.686515218
0.116927165	0.116674432	0.194152266	0.664804743	0.283566759	0.23158525	0.302042826	0.61979486	0.345936426	0.314767146	0.322671847	0.218782506	0.116468087	0.353034196	0.455696344	0.851105913	0.61562791	0.114906111	0.114906035	0.799770552	0.852438947	0.168907646	0.519798799	0.040170422	0.550818584	0.811066707	0.565199088	0.022050277	0.680160124	0.628935447	0.555714827	0.71794081	0.598565973	0.027688382	0.576782403	0.121281474	0.347006102	0.395728147	0.311178116	0.626476425	0.586751418	0.686761041	0.659440704	0.787766338	0.610947452	0.336094664	0.347010579	0.301290716	0.302924008	0.617435659
0.160634509	0.160795576	0.211536952	0.520649729	0.431352273	0.368590652	0.452874734	0.4601226	0.68441304	0.19572277	0.460996457	0.619164025	0.572472605	0.432118318	0.376956472	0.391668032	0.202455971	0.14638012	0.146380488	0.681241772	0.40610718	0.169746113	0.244678204	0.024175046	0.440733898	0.662915942	0.319330607	0.025486665	0.490847189	0.404105361	0.437022873	0.549529308	0.541456707	0.05642658	0.376971246	0.274793483	0.560333133	0.231068532	0.394627423	0.39292781	0.504756965	0.563114395	0.577571992	0.709268534	0.543835906	0.444006087	0.440734307	0.465629555	0.420571649	0.602929893
0.282642874	0.282630446	0.332174955	0.380509141	0.459179179	0.395638079	0.480827304	0.432371269	0.593337226	0.186539304	0.378289114	0.550712031	0.43338893	0.279802556	0.637788178	0.361351124	0.483273918	0.261324663	0.261323543	0.632194533	0.49186137	0.105223048	0.215031175	0.012510508	0.412043745	0.633438203	0.274305438	0.009859898	0.488204628	0.389162769	0.408253445	0.559644445	0.528288673	0.06082608	0.387856165	0.254655156	0.339830733	0.269360939	0.351211219	0.416755397	0.447238433	0.634882914	0.54090688	0.691902262	0.475946961	0.427686718	0.436078546	0.338529079	0.343980133	0.650129362
0.511114561	0.511282935	0.520122808	0.198124933	0.536340778	0.472711287	0.557638351	0.358818885	0.372210275	0.45753797	0.390497379	0.4348127	0.154854071	0.414148349	0.586198007	0.872423023	0.698547858	0.470243887	0.470245091	0.818332326	0.661570213	0.129769653	0.377968907	0.026939954	0.346345662	0.622026438	0.73102699	0.017030384	0.723881367	0.722920487	0.348524507	0.725655715	0.664424184	0.010063751	0.586882902	0.094130909	0.314907745	0.276350956	0.485583807	0.601146357	0.470828007	0.739158571	0.576289205	0.730711681	0.487760567	0.382813225	0.390962463	0.415057869	0.363948638	0.572522285
0.096584315	0.096419238	0.179186381	0.725247268	0.240479999	0.193745487	0.257272133	0.670684808	0.48245475	0.253366566	0.392234091	0.315188003	0.335298105	0.397881617	0.323755663	0.600729934	0.305726824	0.105793191	0.105792235	0.482055481	0.61566169	0.625927258	0.378009676	0.034704663	0.689790835	0.763446225	0.068398041	0.02693987	0.203829498	0.104171402	0.682806299	0.30908854	0.342150365	0.215621675	0.160226778	0.350083502	0.660414992	0.131526679	0.49016397	0.168847783	0.289218582	0.426579162	0.383769882	0.544033248	0.323545173	0.526872526	0.549982123	0.616569541	0.525356795	0.760223537
0.172199429	0.171891291	0.240405263	0.544080198	0.359734174	0.300800961	0.380292417	0.534792669	0.805951847	0.556152646	0.448231692	0.824456023	0.660994356	0.659206686	0.481290688	0.531803535	0.227492469	0.209329675	0.209329394	0.24936243	0.863416173	0.978788456	0.534702908	0.042830619	0.906413146	0.87779352	0.025439215	0.024267752	0.018495006	0.023422232	0.899039125	0.092724308	0.002553105	0.783783928	0.034082044	0.481556099	0.723383663	0.046188643	0.595556234	0.043133453	0.107041955	0.308167228	0.213233878	0.312553015	0.113672127	0.615696582	0.661604442	0.817830066	0.661444345	0.905624244
0.202655942	0.202608377	0.258557147	0.475000202	0.424053064	0.36156155	0.445519858	0.467515282	0.425911939	0.337189466	0.216668487	0.447563373	0.194440224	0.520759861	0.250205959	0.949959219	0.347369592	0.190676474	0.190675751	0.510381295	0.515995775	0.140069807	0.238297297	0.011848657	0.469269816	0.666121166	0.156495422	0.008123617	0.445652924	0.315180133	0.465526401	0.536186558	0.488907921	0.080601613	0.362831264	0.39603132	0.402136178	0.301666798	0.307967078	0.402298644	0.361661802	0.695497735	0.398865085	0.535690542	0.433055655	0.607039266	0.614352576	0.456494248	0.488673161	0.53006749
0.286529134	0.286388013	0.396956796	0.482366172	0.247432127	0.199786721	0.264521402	0.662328462	0.506429527	0.512263525	0.56061118	0.605853989	0.620948225	0.527097421	0.505084936	0.441726291	0.264869339	0.334560073	0.334559592	0.349548657	0.757079641	1	0.641407874	0.105389006	0.892200416	0.904259908	0.07162861	0.092485962	0.171960795	0.066037384	0.890179302	0.36755915	0.223885135	0.333605447	0.205518115	0.420561995	1	0.373955639	0.302999187	0.228087557	0.082043642	0.861748394	0.059717465	0.09719136	0.120079604	0.925187797	0.94418052	0.931731038	0.895147466	0.213408233
0.59977112	0.599598741	0.667445104	0.234341564	0.337590747	0.280372343	0.357658468	0.558883073	0.351908291	0.370338049	0.355500286	0.438859016	0.083436789	0.366106481	0.635489191	0.925840197	0.833874049	0.625798418	0.625797732	0.778568943	0.775418576	0.275476417	0.524083391	0.046862917	0.659917098	0.811641969	0.24654996	0.032242717	0.468494579	0.349512335	0.66006067	0.558578754	0.507693819	0.075670706	0.38670265	0.141244372	0.659914502	0.326797252	0.310185624	0.416944558	0.405512475	0.666468111	0.552394508	0.710464484	0.403764109	0.336747514	0.357313987	0.558609829	0.419404534	0.68403815
0.263948029	0.26349353	0.438869018	0.624375699	0.052038963	0.039416752	0.05680665	0.921340885	0.493511513	0.208957809	0.320758263	0.473832796	0.411218475	0.232037866	0.43903593	0.329880851	0.3456102	0.260154803	0.260154593	0.730917902	0.674022713	0.177491901	0.399054623	0.023329565	0.534518618	0.739539218	0.337222328	0.012814881	0.529459004	0.436515007	0.534086869	0.596436358	0.544088707	0.053960434	0.428651024	0.195020168	0.484723426	0.303628548	0.341620921	0.461457545	0.616709314	0.549597732	0.6917326	0.808243087	0.628295576	0.322995688	0.327360242	0.263796696	0.276642239	0.696237388
0.056378756	0.056329644	0.078814855	0.647272038	0.497625374	0.433659464	0.519225479	0.395117465	0.156398231	0	0.170883586	0.010851811	0.044548867	0.001123501	0.482985102	0.454158349	0.727982857	0.065758142	0.065756772	0.395078735	0.689829389	0.54066353	0.43606511	0.028007802	0.711340452	0.801147558	0.07287212	0.016868779	0.27604767	0.128637531	0.707355525	0.406917658	0.363508988	0.183350155	0.238689231	0.509592585	0.694869787	0.246475151	0.376123252	0.244203749	0.304010817	0.568397563	0.356907968	0.510204307	0.363076706	0.604597495	0.620724033	0.605110624	0.559946538	0.718231173
0.286529134	0.286388013	0.396956796	0.482366172	0.247432127	0.199786721	0.264521402	0.662328462	0.506429527	0.512263525	0.56061118	0.605853989	0.620948225	0.527097421	0.505084936	0.441726291	0.264869339	0.300298998	0.300298606	0.480708636	0.6741276	0.484634437	0.356493652	0.025777024	0.661433025	0.765748753	0.051659973	0.015295709	0.275930151	0.117994874	0.656533139	0.404327994	0.363655716	0.177846078	0.236440303	0.360233062	0.641717585	0.267180491	0.354890824	0.277058939	0.311771382	0.615873871	0.38541686	0.533472364	0.360195795	0.548690619	0.572098287	0.594794824	0.529995589	0.669345541
0.304518207	0.304350892	0.389679336	0.422222149	0.332001861	0.275256025	0.351931159	0.565041861	0.550040602	0.317378828	0.493461204	0.61918003	0.30762083	0.475859977	0.733099219	0.728018636	0.669054453	0.287716466	0.287716229	0.541901098	0.375239828	0.091342293	0.176764419	0.358582057	0.448820187	0.633591512	0.081404997	0.366445926	0.40127146	0.229056187	0.444482744	0.528901888	0.450907116	0.122417182	0.355216079	0.305593968	0.601879291	0.432908573	0.222673212	0.410823826	0.240137288	0.80642712	0.331946269	0.475412952	0.273966352	0.555283019	0.587165429	0.972965338	0.892451021	0.541501751
0	0	0	0.737045719	0.559304491	0.496237095	0.580305081	0.337839465	0.321262185	0.205438632	0.253340475	0.487564375	0.39989781	0.031329604	0.392622206	0.115938769	0.316963322	0	0	0.231688529	0.562019392	0.70692486	0.239727419	0.012214207	0.612816995	0.681222965	0.039259665	0.006465526	0.131852196	0.045772542	0.603356843	0.260589852	0.233874636	0.330129883	0.126276014	0.648984079	0.539401365	0.150218479	0.475698787	0.139708786	0.15880569	0.594946512	0.215274318	0.352212259	0.195910981	0.708105268	0.731920682	0.714613599	0.643355272	0.761479761
0.053308376	0.05340501	0.107591655	0.756165757	0.319456308	0.263829163	0.339052775	0.578984711	0.627915931	0.252867127	0.441244701	0.476715794	0.594160503	0.39508389	0.391140279	0.335930507	0.200960917	0.051692147	0.051691716	0.653377766	0.631906517	0.272285658	0.337430317	0.024191938	0.57138496	0.719029879	0.126897024	0.015547667	0.381441536	0.239350209	0.567548459	0.485974635	0.454805782	0.106329302	0.31184367	0.233357585	0.529687898	0.301496797	0.322678759	0.364792614	0.401076506	0.627444176	0.510088482	0.651560245	0.423139363	0.409345088	0.432635787	0.493340492	0.416644566	0.647534563
0.238897623	0.238701037	0.313706571	0.470000114	0.358075447	0.299261817	0.378599976	0.53658041	0.456615252	0.330879359	0.238655292	0.245869094	0.147466248	0.185550468	0.27794609	0.573969274	0.413249011	0.237470888	0.237470172	0.660644271	0.719824395	0.20574471	0.380709354	0.022861291	0.554171233	0.751426427	0.2788221	0.010319808	0.493412993	0.393406642	0.552830388	0.564375272	0.52540847	0.062184195	0.392995975	0.231068685	0.52549215	0.270425502	0.351393556	0.415127187	0.465043692	0.61722763	0.555810866	0.706243906	0.495782716	0.410652756	0.421864788	0.424022931	0.384862477	0.67110929
0.227300213	0.226830782	0.315981476	0.511395255	0.302733602	0.248723098	0.321839324	0.597827339	0.637853195	0.397926175	0.458774466	0.611518747	0.330150593	0.549623437	0.364706119	0.785557659	0.343136167	0.196482733	0.19648223	0.714105707	0.463502805	0.049319626	0.245926308	0.018092158	0.314808605	0.622582802	0.61228816	0.016778608	0.679645222	0.646667523	0.315524755	0.704055012	0.616870774	0.021658289	0.558811936	0.204929214	0.26340401	0.314956278	0.383117486	0.588370101	0.576618107	0.671087446	0.615311133	0.7298043	0.630222977	0.431478039	0.433172638	0.18848	0.295882882	0.570832995
0.284873909	0.284728694	0.397849312	0.488519216	0.239040557	0.19249776	0.255769942	0.672422134	0.749670769	0.46555392	0.52049406	0.773446844	0.670434584	0.60468639	0.555974992	0.471635556	0.272063836	0.308240521	0.308239063	0.302654169	0.709400391	0.663373648	0.405474959	0.024378176	0.728870754	0.797418654	0.042459507	0.012319865	0.206825149	0.073692647	0.723357003	0.340710452	0.299955287	0.24619235	0.184129294	0.580826952	0.731230329	0.208909217	0.415355125	0.19495694	0.212346129	0.613338359	0.258703269	0.402370102	0.263751492	0.694374331	0.711233105	0.702897704	0.643589748	0.713062216
0.33396209	0.333600995	0.414827116	0.390901599	0.346912246	0.288941329	0.367197685	0.548681888	0.715565653	0.293895011	0.477665499	0.709914888	0.637043764	0.244083118	0.254852074	0.155154673	0.087220784	0.278752661	0.278751764	0.829440265	0.456525541	0.043844437	0.297269988	0.029033071	0.189632514	0.460839119	0.833580961	0.028197011	0.831992912	0.853855424	0.19384631	0.813492553	0.709450463	0.002329653	0.707731051	0.10027243	0.326602652	0.366854889	0.615259661	0.750673238	0.500518319	0.786328071	0.582396803	0.723882965	0.531165586	0.409057361	0.415114471	0.472959607	0.413387143	0.469302858
0.514914179	0.514749062	0.546315222	0.223893442	0.464601332	0.400954469	0.486258137	0.427042012	0.703284914	0.294787759	0.627535506	0.594880908	0.607026	0.444678635	0.432418373	0.373647453	0.222674263	0.540842884	0.540840176	0.355163242	0.782661777	0.497770744	0.343492179	0.040391144	0.679662152	0.773334135	0.007994664	0.025351104	0.256315159	0.073600367	0.674755699	0.393496802	0.33929891	0.191976278	0.227135559	0.465707761	0.688305652	0.264096103	0.350607693	0.261131865	0.162321656	0.776482126	0.215856266	0.349635565	0.202361809	0.709823682	0.734798102	0.794128599	0.704584236	0.553195675
0.252558199	0.25252777	0.287412185	0.380788045	0.518800892	0.454923955	0.540266681	0.375116734	0.489405249	0.391233304	0.287947337	0.366981346	0.259487295	0.503977017	0.392520948	0.828882482	0.421359108	0.255249383	0.255248513	0.424208952	0.463066112	0.505834085	0.271561003	0.051047555	0.590457551	0.695667627	0.065037198	0.050264848	0.239666935	0.111664728	0.5830695	0.358791096	0.35565921	0.194892197	0.1984226	0.514815003	0.521549466	0.182225661	0.436893413	0.202517318	0.281561484	0.521300484	0.347736122	0.508409863	0.333054689	0.599195275	0.616107611	0.681027607	0.599140787	0.744087147
0.324285248	0.324423907	0.354381702	0.316246319	0.529783983	0.466043539	0.551150427	0.364883272	0.609227485	0.362502834	0.524168319	0.546475483	0.402480849	0.50698539	0.297984649	0.645685958	0.240991592	0.338750663	0.338750371	0.533749673	0.670470405	0.675805629	0.366322847	0.024784203	0.659534485	0.722291312	0.093396553	0.014448732	0.19152952	0.103608164	0.652133387	0.313237287	0.322032684	0.243315489	0.1632833	0.280282662	0.620086907	0.16869584	0.464371404	0.172718132	0.21205548	0.564725176	0.328301355	0.478859813	0.230372287	0.534359828	0.566875747	0.698378674	0.564544728	0.695192281
0.359183976	0.359116181	0.426865106	0.351282131	0.389942155	0.32907405	0.411021468	0.502708214	0.77595393	0.229092059	0.589765678	0.625737451	0.496621327	0.28958488	0.332229675	0.313393875	0.211610017	0.381608135	0.381608132	0.297378764	0.542312339	0.868560384	0.357450498	0.064524917	0.702721309	0.695391912	0.058696737	0.06045723	0.051324821	0.058394005	0.69281043	0.160200102	0.109944266	0.599749441	0.066418756	0.50282306	0.664774727	0.102192726	0.546196926	0.072464776	0.063715712	0.633305391	0.121204186	0.210799478	0.075648251	0.763187451	0.799222005	0.905579842	0.796707734	0.65527467
0.17021027	0.169821638	0.274418574	0.628011086	0.218192294	0.174544872	0.233964779	0.697863846	0.394960961	0.260647674	0.443447622	0.257789226	0.228813467	0.433431168	0.841050863	0.78470966	0.847222966	0.186556598	0.186555875	0.370750364	0.609955696	0.711135	0.403925776	0.031945114	0.723916957	0.789639576	0.065399694	0.024389076	0.189024463	0.086490729	0.717673232	0.315336368	0.289818175	0.26781448	0.164838906	0.480668439	0.706444452	0.193940107	0.434445634	0.189586525	0.255343804	0.543933536	0.291728291	0.432004355	0.316752844	0.678496059	0.693559598	0.658939948	0.618894171	0.622450646
0.757145719	0.757364861	0.674143828	0.054429894	0.66364637	0.606531195	0.682232495	0.247319123	0.660105121	0.196563666	0.439178333	0.706898171	0.204008436	0.314246922	0.415211539	0.666849007	0.489769432	0.651506138	0.651504608	0.856505661	0.502826163	0.056078078	0.238303706	0.027327519	0.148069161	0.390899377	0.77445974	0.024423454	0.770172069	0.788937027	0.148649074	0.753219537	0.718168392	0.00277889	0.623647822	0.084028781	0.128618134	0.297974785	0.607704476	0.664003013	0.506454829	0.747830767	0.611375813	0.758932885	0.520014459	0.358762002	0.36547201	0.375523448	0.335301665	0.557143494
0.050393229	0.050507992	0.04382131	0.567988859	0.679000101	0.623231014	0.697088142	0.234624297	0.031841529	0.192775632	0.117252661	0.014001995	0.078458973	0.15562656	0.257781681	0.631203803	0.458439151	0.056185579	0.056184929	0.573840597	0.668090392	0.369447841	0.449044412	0.384590563	0.666845976	0.789614324	0.125774864	0.379945543	0.373601484	0.22630862	0.664859492	0.494420872	0.498854279	0.179088173	0.320174483	0.356383862	0.638988593	0.333121431	0.385160572	0.333924322	0.461191244	0.534021654	0.497843772	0.644830913	0.52898377	0.477605915	0.492943347	0.945992041	0.840521874	0.693214204
0.242993269	0.242759601	0.294123904	0.420902626	0.45046537	0.387125922	0.47208897	0.440988554	0.645319876	0.173360131	0.474096779	0.728006812	0.568948413	0.284044233	0.427342734	0.246384506	0.239764016	0.219733899	0.219732616	0.625607718	0.420043056	0.05761177	0.18328527	0.009641271	0.386202609	0.609648664	0.231092694	0.010112799	0.494926147	0.385455378	0.382639581	0.57629949	0.518689751	0.063472175	0.406089488	0.218270163	0.520388261	0.303806084	0.311610232	0.441838852	0.345943848	0.737011473	0.429263115	0.583143348	0.388847518	0.513993292	0.532054554	0.553489247	0.491678078	0.555548725
0.326599314	0.326731649	0.334294058	0.279015522	0.618908527	0.558558812	0.638739602	0.285200596	0.53812719	0.371805348	0.6494091	0.32237945	0.361444103	0.433409475	0.38571821	0.610759068	0.337923788	0.280891	0.280890762	0.758432327	0.471211927	0.061086083	0.26486832	0.023063183	0.251999365	0.579951552	0.75733628	0.021486884	0.759406098	0.766278502	0.254121547	0.753846633	0.670066116	0.007955496	0.624496573	0.170305973	0.212526696	0.323903733	0.46990946	0.665275776	0.454816894	0.77872098	0.512825589	0.655478394	0.507010563	0.492630853	0.496616954	0.438117307	0.430346066	0.469707434
0.464347666	0.464494961	0.489400523	0.235341231	0.50438115	0.44041864	0.525946567	0.388697407	0.488600061	0.281584966	0.530697847	0.645285221	0.38837897	0.217503067	0.40623438	0.33558941	0.335545731	0.428462502	0.428462789	0.83453767	0.660790591	0.126876981	0.430357494	0.044745557	0.358582565	0.623893626	0.751915294	0.03514677	0.766437505	0.767933134	0.3627905	0.764793793	0.679042272	0.007881137	0.639401459	0.128637001	0.328039138	0.318313817	0.506969944	0.663362253	0.509827697	0.747290748	0.605593919	0.75659815	0.52935703	0.372182088	0.377316805	0.464546137	0.391549431	0.565864465
0.203466407	0.203364029	0.288678808	0.534571992	0.307870782	0.25334842	0.327133045	0.592007222	0.40092056	0.312778969	0.38040049	0.32821614	0.390590148	0.240276643	0.616472635	0.359117441	0.500316637	0.188902468	0.188901933	0.590417882	0.507232398	0.085686107	0.260816973	0.013549053	0.445575317	0.666664041	0.247183283	0.010236812	0.51205683	0.403056769	0.443605402	0.593057384	0.52175124	0.061666385	0.424825718	0.327689848	0.377818064	0.336207305	0.284229822	0.463188436	0.370417868	0.732167976	0.436512441	0.590347655	0.423611908	0.533263833	0.546088583	0.443832056	0.444851982	0.559681033
0.330274385	0.330191304	0.406756367	0.386241353	0.36222083	0.303110684	0.38282839	0.532117959	0.183272633	0.310724596	0.10767098	0.268559919	0.112133942	0.305390812	0.769757951	0.791587008	0.928773828	0.330784544	0.330784816	0.467602699	0.515275978	0.48872863	0.261636142	0.112159045	0.568940761	0.687071473	0.107813266	0.110022926	0.258615821	0.151159571	0.561165843	0.357998174	0.393263851	0.166492682	0.197786215	0.461194279	0.48269418	0.161369048	0.456995492	0.200697133	0.324700352	0.456996235	0.411699041	0.580591966	0.366611653	0.525456816	0.540920441	0.814396235	0.679158045	0.804300912
0.361507068	0.361187414	0.418869744	0.334769619	0.423250693	0.360790519	0.444710791	0.468330847	0.477129623	0.70202153	0.365527037	0.511063456	0.383096929	0.527800996	0.693024699	0.692417995	0.567242963	0.347305555	0.347305107	0.552187362	0.404145952	0.226571105	0.220574773	0.01178474	0.474410367	0.654801708	0.159366466	0.012990493	0.391592324	0.268035168	0.468809186	0.480803058	0.474840317	0.094240038	0.306791858	0.343985188	0.607325331	0.230180516	0.379569611	0.322909926	0.430248711	0.546199348	0.499036385	0.645092372	0.478057023	0.487176346	0.495681383	0.462836002	0.438616179	0.689376771
0.512878089	0.512587304	0.578478882	0.265483372	0.366768235	0.307342725	0.387462936	0.527242483	0.727268045	0.564645853	0.44902801	0.514940136	0.505723279	0.733636284	0.7254356	0.768714097	0.494406797	0.520192773	0.520190596	0.446636581	0.577429151	0.585529016	0.268072387	0.368983267	0.594212098	0.680821798	0.076978852	0.368093484	0.197127224	0.099680637	0.585752807	0.31569846	0.405273767	0.30273246	0.16510787	0.455574809	0.516510918	0.171784926	0.497039133	0.167988235	0.27989133	0.441903823	0.373965741	0.536983425	0.317113936	0.519174593	0.545791109	0.965738279	0.873338331	0.825170775
0.236422907	0.236082817	0.28571842	0.424472496	0.456752001	0.393263104	0.478394585	0.434765029	0.405879624	0.286539888	0.32773447	0.357709266	0.199763988	0.471455334	0.288286021	0.877226489	0.37783876	0.198507314	0.198507031	0.881396878	0.427366439	0.058724571	0.258569468	0.017125213	0.262768206	0.527138149	0.647701756	0.01739001	0.683326624	0.668101147	0.262348466	0.696244676	0.660470217	0.013833011	0.548822221	0.085345581	0.360979008	0.258478614	0.514020195	0.560812252	0.760590819	0.540965347	0.842228119	0.90647844	0.709223298	0.211841192	0.206130626	0.104098841	0.151057238	0.673628095
0.135618399	0.135600801	0.171348954	0.524260084	0.490035936	0.426093878	0.511665544	0.402374286	0.646265512	0.339589813	0.478863718	0.688490926	0.571951661	0.633829923	0.401527144	0.593981345	0.219981659	0.138527759	0.138527248	0.215643968	0.515281047	0.726240434	0.228389369	0.02031533	0.61346039	0.682538757	0.045264692	0.016753237	0.116592192	0.0486172	0.603460298	0.23559731	0.218187339	0.356372938	0.110060703	0.631574287	0.543675934	0.121721331	0.504006469	0.119028923	0.164698259	0.522823914	0.200694248	0.322951353	0.210199073	0.751653662	0.770705948	0.7083574	0.66371813	0.721076411
0.213065633	0.213090736	0.27772113	0.47979966	0.391506766	0.330551188	0.412608515	0.501070239	0.436316502	0.249307331	0.269192709	0.285813363	0.245370038	0.315427592	0.344645936	0.612986352	0.39098277	0.189703384	0.189702567	0.84103782	0.518528116	0.074865135	0.317081816	0.382900409	0.370091949	0.652872942	0.580432056	0.384823789	0.669326734	0.626106294	0.371626222	0.703774373	0.617905709	0.033683978	0.558451515	0.09674022	0.336612294	0.41428006	0.338113586	0.631140277	0.518017961	0.72941674	0.600534472	0.733993246	0.54581729	0.366144789	0.3814533	0.937759447	0.805675307	0.550571406
0.136029949	0.136197527	0.162243078	0.499514966	0.53960138	0.476035299	0.560862123	0.355815468	0.210813312	0.435839559	0.333641778	0.283516481	0.259056847	0.247334807	0.609670951	0.510898936	0.610849049	0.139004312	0.139004114	0.140755431	0.545574477	0.797452781	0.163994082	0.005133496	0.616238287	0.660086418	0.000297989	0	0.025541377	0	0.60402122	0.113565923	0.087747109	0.551398617	0.043392553	0.671396472	0.569198395	0.044520282	0.587246772	0.050978728	0.084588278	0.446208534	0.129516514	0.236617548	0.106035597	0.788505188	0.81416997	0.768456541	0.690585513	0.787314738
0.171908816	0.171958639	0.191113677	0.434084929	0.585896907	0.523817349	0.60644593	0.314037962	0.097641452	0.262093703	0.163769411	0.115606086	0.107113005	0.032743005	0.316197842	0.416400355	0.488369229	0.202791677	0.202791929	0.519157817	0.779485293	0.802973894	0.614361115	0.050401859	0.848199496	0.877683835	0.118232125	0.035657283	0.219617569	0.13239212	0.84493874	0.348966933	0.321526389	0.249278872	0.190599755	0.310010468	0.892165263	0.226326176	0.415649191	0.204047413	0.219177137	0.619459251	0.303334973	0.464410924	0.255167281	0.593518639	0.619863789	0.741805609	0.627999792	0.626612801
0.224583621	0.224499036	0.282218653	0.452667191	0.422044868	0.35963233	0.443494599	0.469557686	0.563506053	0.428621126	0.366700474	0.521133237	0.519856149	0.54848125	0.550218044	0.560745054	0.356919544	0.207893867	0.207893774	0.851464319	0.579166505	0.175968305	0.296448014	0.018346357	0.433637887	0.650697541	0.400570997	0.011936803	0.520542908	0.458883723	0.430323522	0.563117445	0.577878575	0.040920064	0.391626363	0.116684977	0.35587614	0.222949715	0.432819767	0.420619958	0.579300466	0.534911613	0.737745512	0.847734777	0.531010319	0.203407033	0.212032809	0.155218212	0.148987766	0.728932012
0.409380455	0.40938789	0.406861658	0.222149796	0.624244448	0.564226858	0.643943488	0.280611014	0.632334622	0.359200299	0.395633191	0.706898171	0.549787004	0.553501059	0.515635403	0.535447378	0.313341721	0.404999193	0.404995931	0.698628478	0.642210483	0.17312859	0.324025817	0.030788246	0.53221894	0.700202645	0.157650683	0.021792042	0.427685489	0.294562549	0.529236014	0.529086148	0.481761372	0.086809278	0.355407787	0.197258405	0.491832903	0.34713091	0.282750471	0.410114196	0.325469566	0.731012097	0.432875043	0.59110492	0.355642096	0.474681566	0.498934973	0.574032364	0.481292633	0.564654253
0.287707828	0.287621648	0.339719853	0.38067725	0.449341	0.38603015	0.47096023	0.442105493	0.539589612	0.13729343	0.543836681	0.626554148	0.315281061	0.303057991	0.199894207	0.512318427	0.216433065	0.275713484	0.275712994	0.802655457	0.629691949	0.12363847	0.360566851	0.028704643	0.475858788	0.703793707	0.384894702	0.020228072	0.56973944	0.488268598	0.475873758	0.63071774	0.561156454	0.044375753	0.468360617	0.12060365	0.43332554	0.365058841	0.295517448	0.530306533	0.465944457	0.704917487	0.582716803	0.73430807	0.480164246	0.354505196	0.37036308	0.419848128	0.354945212	0.596806525
0.23326769	0.233015812	0.276836461	0.416482688	0.480525967	0.416655572	0.502178838	0.411534193	0.570303528	0.424888229	0.497653342	0.534663884	0.247770904	0.44959822	0.468550412	0.777903827	0.497906203	0.221686228	0.221684632	0.746888352	0.522238341	0.14266736	0.302113035	0.102613628	0.474540682	0.707605047	0.325238929	0.100022338	0.526065856	0.435127673	0.472903549	0.589859102	0.541141388	0.053743611	0.421219636	0.201270657	0.415898647	0.311295188	0.32732234	0.45993511	0.476542403	0.648673338	0.568371212	0.715791885	0.508469011	0.400142367	0.412483591	0.704709511	0.559470178	0.602195854
0.151762716	0.151711572	0.182818233	0.488480286	0.520381507	0.456520421	0.541834263	0.373638139	0.502076539	0.201446143	0.23748379	0.281940518	0.279975197	0.426641523	0.288557005	0.705186335	0.315613325	0.153657543	0.153657096	0.659617464	0.662980402	0.406399775	0.330987163	0.37492036	0.595609078	0.710046762	0.116018302	0.370350538	0.307363234	0.178612485	0.590506651	0.434226222	0.546438169	0.259621256	0.262973802	0.239252233	0.543214602	0.312742774	0.478750429	0.272724821	0.426908676	0.468973951	0.53929256	0.685744786	0.448313288	0.34119768	0.368578008	0.950231656	0.823981023	0.796359814
0.191892463	0.191739387	0.225844783	0.442554218	0.517442427	0.453552955	0.538919169	0.37638901	0.520838269	0.268481463	0.264758833	0.49889041	0.48616294	0.412093317	0.394489417	0.452236976	0.263681204	0.188358275	0.188357929	0.434149182	0.48979681	0.588237245	0.189883229	0.01191973	0.547725089	0.644131596	0.068299753	0.009350982	0.172640838	0.089786035	0.537480091	0.275345225	0.317733253	0.2451539	0.136258218	0.377003711	0.466981564	0.116511081	0.506304096	0.146256679	0.247831554	0.435998837	0.346601686	0.508159882	0.279414083	0.551763595	0.577257951	0.595347163	0.512734034	0.78376552
0.099557223	0.099665638	0.140933504	0.603934437	0.437786527	0.374809605	0.459350344	0.453645245	0.518799658	0.316175619	0.341176835	0.482680676	0.339926866	0.506355667	0.722806844	0.721962142	0.629739818	0.103451933	0.103450569	0.429004175	0.57224605	0.18285544	0.355312204	0.024743128	0.624213268	0.760444547	0.035284481	0.018738018	0.380388297	0.162808792	0.622894731	0.533981615	0.397456407	0.13764231	0.360518473	0.362459549	0.617785046	0.535651941	0.111308686	0.451839928	0.175509795	0.883846038	0.203180268	0.313894644	0.228164776	0.741223283	0.76786365	0.749718221	0.693748547	0.382639115
0.390880555	0.390702168	0.43504219	0.2972454	0.462869033	0.399254372	0.484523664	0.428741855	0.634340978	0.449043033	0.56091753	0.364215517	0.455814699	0.494188419	0.394544707	0.571308655	0.282264635	0.398138369	0.398137208	0.278604831	0.383998049	0.770503458	0.228621319	0.114809816	0.610341814	0.609162198	0.075953452	0.118503274	0.028678941	0.068374935	0.597006484	0.040993228	0.771473995	0.369336766	0.013589374	0.510075822	0.756668316	0	0.664093765	0.009476692	0.031386517	0.33597482	0.080806422	0.157241875	0.033594858	0.80952121	0.841523799	0.969095433	0.891171196	0.623731123
0.137957737	0.137709358	0.226743082	0.650935161	0.25384536	0.205381585	0.271199971	0.654670181	0.404989612	0.440504093	0.453720055	0.475985331	0.515838012	0.564800908	0.696699604	0.581832921	0.466065191	0.140809064	0.140808678	0.645853873	0.727067169	0.123583841	0.520720029	0.076543845	0.597785457	0.773462281	0.098650351	0.064516356	0.588712729	0.447703193	0.602391816	0.695076388	0.518502459	0.059838708	0.547335248	0.213511027	0.648574205	0.518701218	0.122939891	0.54626229	0.108298395	0.959192022	0.185575272	0.314388215	0.127900312	0.689897911	0.724610083	0.886503357	0.765900496	0.316075459
0.261487754	0.261364129	0.316727283	0.409998353	0.436239353	0.373312291	0.457793919	0.455199402	0.318248961	0.479870963	0.260541484	0.425601358	0.107730646	0.448697853	0.736229884	1	0.901779339	0.209938432	0.209938026	0.659778117	0.469991099	0.041908331	0.248222888	0.072318737	0.166058765	0.583038489	0.7983273	0.071560894	0.869952326	0.901305625	0.170734525	0.828654355	0.704126447	0	0.729679622	0.172384218	0.188736026	0.376388905	0.518021913	0.781964579	0.10873542	0.995155729	0.123647738	0.217595581	0.146230585	0.8392949	0.856880082	0.887170122	0.821976176	0
0.191751669	0.191700032	0.234878929	0.46182906	0.476271897	0.412448515	0.497930117	0.415656031	0.446327139	0.277552721	0.311569558	0.570008181	0.363230057	0.434972907	0.401229131	0.610438175	0.349174138	0.194345931	0.194345742	0.745668565	0.83851172	0.196944576	0.492895167	0.413695043	0.587360705	0.829700961	0.444584722	0.401987457	0.610758628	0.537287768	0.590423889	0.662542847	0.58243482	0.05175866	0.506691536	0.209344703	0.363681766	0.371271567	0.339954685	0.536973607	0.518013298	0.675861857	0.579497038	0.719966165	0.564957249	0.425078906	0.431349218	0.941615131	0.820005476	0.550496357
0.230915717	0.230507607	0.325963116	0.519024755	0.281570029	0.229810572	0.299976173	0.622106764	0.611635227	0.359884628	0.364951887	0.613933927	0.451535132	0.532728939	0.318967725	0.6176473	0.2276006	0.22015511	0.220154894	0.543518254	0.524549264	0.149793258	0.24174225	0.028779997	0.483459805	0.659676264	0.123845179	0.024940644	0.407626822	0.260954745	0.47917759	0.514753598	0.464024744	0.097412287	0.340637242	0.352235399	0.419088174	0.314514278	0.297274884	0.381360409	0.32463723	0.711180338	0.39766444	0.552085305	0.37516328	0.548708581	0.567614623	0.578574119	0.520635585	0.595865116
0.243886766	0.24379834	0.352181207	0.527047513	0.242151386	0.19519571	0.259015968	0.668670494	0.440800242	0.143972852	0.524522271	0.414456379	0.187860415	0.189818696	0.381702576	0.52604891	0.473879687	0.250448498	0.250448474	0.107366746	0.309779367	0.790789607	0.207715059	0.131648499	0.627048129	0.62187284	0.063049258	0.138875874	0.001012118	0.055287509	0.61363872	0.00845696	0.592001457	0.777643656	0.002611702	0.593751974	0.784250519	0.004816372	0.655501821	0	0.008514876	0.384428744	0.006153007	0.022744381	0.012461231	0.940483539	0.964892794	0.983272405	0.947048338	0.545829723
0.253567219	0.253635212	0.271783619	0.348976453	0.591357758	0.529525993	0.611800123	0.309213978	0.414470493	0.562661106	0.298754347	0.460798309	0.469646726	0.424537158	0.482935994	0.482005631	0.33997873	0.259207846	0.259207761	0.347707634	0.602268205	0.610161538	0.272075288	0.015141242	0.613186015	0.697417119	0.051462668	0.007663311	0.188534542	0.075027693	0.605009559	0.314020325	0.303600908	0.248016605	0.163862883	0.58440629	0.545671874	0.179927815	0.445536344	0.174049776	0.214586872	0.568771812	0.281035264	0.432194599	0.25781302	0.646468531	0.668362852	0.641968532	0.581913627	0.753028498
0.138988417	0.138866841	0.194562775	0.567565411	0.396934652	0.335685133	0.41811049	0.495406013	0.51698745	0.469937338	0.280653418	0.359777527	0.353311226	0.610183309	0.60509136	0.825095393	0.521848903	0.139111921	0.139110782	0.258667877	0.464228967	0.498662311	0.238080045	0.01145509	0.582391356	0.698643475	0.052951431	0.01000649	0.240694907	0.097391529	0.575228349	0.371850258	0.334979945	0.2072853	0.209029742	0.666238839	0.50634219	0.207727171	0.405670384	0.22255613	0.311198616	0.529503969	0.299371087	0.389463137	0.401145586	0.744422	0.748422836	0.530050274	0.593041724	0.596295429
0.607615843	0.607503215	0.639992383	0.19446669	0.426001303	0.363434969	0.447483844	0.465537457	0.809971371	0.484236118	0.764686361	0.754021717	0.683724868	0.614265212	0.653630687	0.468839462	0.329070077	0.623126648	0.623124769	0.393243921	0.51116731	0.649844337	0.282870102	0.035440578	0.622236287	0.701300499	0.064606188	0.032294671	0.179266346	0.078307345	0.614123514	0.310367895	0.290411722	0.265763929	0.161166764	0.503386181	0.554490688	0.178732234	0.449924499	0.16932652	0.189322928	0.601702442	0.248652592	0.388803876	0.231990757	0.674239377	0.699668083	0.728397447	0.647475559	0.68420682
0.05123438	0.051351234	0.051620126	0.588485533	0.632247374	0.572754999	0.651739833	0.273764325	0.116021852	0.174385571	0.055036418	0.300095046	0.021297559	0.315318567	0.139775351	0.964505651	0.392340376	0.048820532	0.048820477	0.706385902	0.688347821	0.292810371	0.328320813	0.01819415	0.561439967	0.729628191	0.197202172	0.006968109	0.404532906	0.292323132	0.557386675	0.484375869	0.485953894	0.087742697	0.310277947	0.189553566	0.516737482	0.230095006	0.392017163	0.341988165	0.485588233	0.519245415	0.623012315	0.761421813	0.478962039	0.301401578	0.318073455	0.283749207	0.256122981	0.745007867
0.248978796	0.249028308	0.295802916	0.406094529	0.469540965	0.40581101	0.491201371	0.422208656	0.46258228	0.158899139	0.324321802	0.491307739	0.406276129	0.261050626	0.421183832	0.366963227	0.335045182	0.239904382	0.23990282	0.790965107	0.597409434	0.149267254	0.343541183	0.030887142	0.494767039	0.721498251	0.358141118	0.023867882	0.542515172	0.456797423	0.493967603	0.603075197	0.550104829	0.049905254	0.436213153	0.138813711	0.45844791	0.332314876	0.322894191	0.493430727	0.595911558	0.591142397	0.693176041	0.804669602	0.592861255	0.293546884	0.303719317	0.281799474	0.26921666	0.647398061
0.357557631	0.3573251	0.438281641	0.372451606	0.347436092	0.289424312	0.367733391	0.548111095	0.207493502	0.247103822	0.073112281	0.288281301	0	0.133414796	0.442440135	0.723802848	0.742878009	0.362569081	0.362569232	0.774428046	0.816858486	0.178276098	0.591062953	0.046742668	0.580371615	0.837792739	0.60719195	0.030293395	0.715390418	0.665599345	0.587242703	0.751723368	0.608950961	0.025099682	0.62162503	0.162320187	0.394029743	0.437629059	0.297726726	0.669503385	0.695968073	0.649963196	0.72389386	0.823078482	0.726971033	0.345407284	0.344186897	0.190573607	0.26245232	0.612925883
0.364880696	0.364644887	0.439726999	0.358433053	0.365731292	0.306376717	0.386406393	0.528352522	0.854740522	0.500273399	0.555049586	0.532244238	0.398014544	0.690575506	0.657980628	0.856875986	0.527040516	0.364931861	0.364931604	0.331454617	0.329153701	0.726953087	0.169528801	0.361375136	0.567263446	0.636383639	0.041654952	0.371314437	0.099111076	0.041771607	0.556384054	0.232086227	0.214200845	0.502803558	0.107852453	0.432859823	0.710585124	0.164876685	0.494965823	0.12510771	0.15038474	0.573670394	0.229162639	0.351471455	0.176556102	0.644388246	0.680890563	0.984427214	0.926294862	0.748144355
0.251419216	0.251447944	0.248975056	0.31268295	0.687720837	0.632770034	0.7055101	0.227481389	0.293580834	0.466713287	0.256977099	0.351369764	0.349242238	0.229869679	0.733138445	0.389078429	0.629575186	0.231131198	0.231130983	0.642437665	0.525382007	0.074816833	0.286527699	0.015150914	0.406550821	0.695475324	0.506873401	0.011063271	0.650528953	0.59170591	0.408215727	0.694389799	0.577836862	0.032903915	0.54646226	0.278503809	0.35626533	0.410442853	0.256049541	0.620042942	0.345852713	0.827424365	0.406425888	0.559992985	0.404704214	0.560428628	0.575675384	0.47638344	0.473161215	0.436111338
0.552585455	0.552655152	0.452018804	0.061656593	0.901983688	0.87936236	0.908988881	0.065972836	0.716622879	0.320049211	0.632631653	0.646349567	0.527146232	0.137470206	0.459987407	0.130201881	0.287077843	0.574054004	0.574051428	0.438793894	0.642941757	0.714780389	0.342950604	0.025474408	0.655317955	0.703616972	0.061088137	0.01636347	0.155090889	0.066300367	0.647394095	0.29489273	0.270634763	0.292277649	0.149949774	0.39314866	0.617378304	0.181650241	0.455175684	0.159197233	0.215811078	0.524644815	0.294945945	0.43363561	0.252309446	0.598648245	0.630710382	0.701886596	0.602299211	0.765512161
0.167818586	0.167959598	0.188016701	0.441095417	0.58055597	0.51824903	0.601204932	0.318776655	0	0.228367461	0.060428481	0.186023885	0.00867369	0.024932752	0.355996068	0.542321486	0.638117857	0.167884951	0.167884664	0.977067281	0.986170713	0.240068347	1	0.088194332	0.551792256	0.580851504	1	0.064923069	1	1	0.571166433	1	0.747018718	0.002397913	1	0.058262236	0.414370768	0.687268913	0.778041101	1	1	0.663855266	0.945535015	0.998182416	1	0.199319863	0.195685249	0.27717521	0.260728048	0.677519244
0.41061691	0.4107122	0.388619703	0.194564962	0.699974727	0.646239363	0.71732476	0.217526166	0.215596139	0.166668204	0.136149363	0.276619841	0.008585812	0.228721269	0.475690011	0.855801834	0.767348337	0.357101022	0.357099697	1	0.626121227	0.126436939	0.406447112	0.401866728	0.243672041	0.335033076	0.747933214	0.39934044	0.730398115	0.72466306	0.245343893	0.747032048	0.778983875	0.044759711	0.615302685	0.022794512	0.196111378	0.476993833	0.792592923	0.605243685	0.745102181	0.578819698	0.84738547	0.93594333	0.681438085	0.162314846	0.155703933	0.919678442	0.741899972	0.701489151
0.233847109	0.233739784	0.311271773	0.480530075	0.347412444	0.28940237	0.367709068	0.548137011	0.645489721	0.565552767	0.359715193	0.528693444	0.442540473	0.573672524	0.931328324	0.67232924	0.700334112	0.215072905	0.215071872	0.549523674	0.389865215	0.0492754	0.169229592	0.008261743	0.419646404	0.623185592	0.119498966	0.010042485	0.441336992	0.294885893	0.415659887	0.551197765	0.471471256	0.088919798	0.378756853	0.274132904	0.563229598	0.349017577	0.261881892	0.429629961	0.217446809	0.838030368	0.312018004	0.464484859	0.248001586	0.580355222	0.608905195	0.693348243	0.584795838	0.497163852
0.103217853	0.102964938	0.164283319	0.651483943	0.342979459	0.285320722	0.36317515	0.552974958	0.438376447	0.409737467	0.448231692	0.415683167	0.358684407	0.562941315	0.578662938	0.763405567	0.49596674	0.103322803	0.103321941	0.525504042	0.336487637	0.520773432	0.278982491	0.055512095	0.588834371	0.681284156	0.074632893	0.060379909	0.219159324	0.120314872	0.580300705	0.316399165	0.381292892	0.185166653	0.165628876	0.401957525	0.746609926	0.127107432	0.492211724	0.172553558	0.177102572	0.626123929	0.28686182	0.449312675	0.193399373	0.592865937	0.616556103	0.833489096	0.690038127	0.639770323
0.105604121	0.105392099	0.140975489	0.57715187	0.471677196	0.407915155	0.493337837	0.420124801	0.426879106	0.37652402	0.233802522	0.638540999	0.415965691	0.451773765	0.325153135	0.568788427	0.25385309	0.10040507	0.10040427	0.396783149	0.329432987	0.580519542	0.161673358	0.010911072	0.531148648	0.633259483	0.04267811	0.015397575	0.1831416	0.055904405	0.521827117	0.324155195	0.284367631	0.259826293	0.171441558	0.394315685	0.671059001	0.210857449	0.412059106	0.207006543	0.191200596	0.67516351	0.258873028	0.391718535	0.229717858	0.651875278	0.680900065	0.725797496	0.636410683	0.612195207
0.044025032	0.043814278	0.127850513	0.884567443	0.161850292	0.127140449	0.174578257	0.769343867	0.529666593	0.19445282	0.303909368	0.358732313	0.335964999	0.281778177	0.434793091	0.463840868	0.396575381	0.049636821	0.04963617	0.732191382	0.687186466	0.227288273	0.525620973	0.044103906	0.662866337	0.855718333	0.271486582	0.033331287	0.54366343	0.417358722	0.66575405	0.629326372	0.514303563	0.066503354	0.466717037	0.183149782	0.662928081	0.388712419	0.259962072	0.506278224	0.561776179	0.62471246	0.633105538	0.748729413	0.585360139	0.343386139	0.361895888	0.426357974	0.374215576	0.644099184
0.292215024	0.291975263	0.407882475	0.485658313	0.232120915	0.186514587	0.248542836	0.680808038	0.753540673	0.459371949	0.49541354	0.46463119	0.504059434	0.602808272	0.610991777	0.634010698	0.411763765	0.302232881	0.302231799	0.565636231	0.608889926	0.415321211	0.381984776	0.024257371	0.633505086	0.743823805	0.095779732	0.016628985	0.314006416	0.16028644	0.62934403	0.444215129	0.397835299	0.152698792	0.272116298	0.282355338	0.600820434	0.313495395	0.31700901	0.311592575	0.322452962	0.643854135	0.4393969	0.593753148	0.345236567	0.447803303	0.475804592	0.579618437	0.472316207	0.715430709
0.232962637	0.232596599	0.331122797	0.522318646	0.271591393	0.22097281	0.289636836	0.633726509	0.676794484	0.632705589	0.422430064	0.737796635	0.484350632	0.700147024	0.458196531	0.758823525	0.312062053	0.23331258	0.233311393	0.429924686	0.521950846	0.359454318	0.275947037	0.022770362	0.572502155	0.700840182	0.068640848	0.01895229	0.30046597	0.134565552	0.56711735	0.437522886	0.380474729	0.161669101	0.265975744	0.494035288	0.507263794	0.289699937	0.328142053	0.294821591	0.292105481	0.660279365	0.329491113	0.463804262	0.357598349	0.642775911	0.660464881	0.619600567	0.58712683	0.6112274
0.263830701	0.26400244	0.228937353	0.24461772	0.848491428	0.815598433	0.858788197	0.103941945	0.252217815	0.402967431	0.208388915	0.364215517	0.202826428	0.514478302	0.442103995	0.928295386	0.515334844	0.244204118	0.244203404	0.827047266	0.621498308	0.116257385	0.306181003	0.372212568	0.416279486	0.690065793	0.501730434	0.369429777	0.616870186	0.568965997	0.416272573	0.652397398	0.605057908	0.039800014	0.494318793	0.131468749	0.353791606	0.337498268	0.386328014	0.539041877	0.600254722	0.623809891	0.697132762	0.817527136	0.602389849	0.291404328	0.29925545	0.922245038	0.765835958	0.61833754
0.440068014	0.440042745	0.499781284	0.291775638	0.402147554	0.340630184	0.423389798	0.489991812	0.754043897	0.589311129	0.661009413	0.5521198	0.652245125	0.689937283	0.610123179	0.569293435	0.318190935	0.464574446	0.464572887	0.383207776	0.605284888	0.759060747	0.335707625	0.020977947	0.691614262	0.745330175	0.036176653	0.013457609	0.138492574	0.045098642	0.683764291	0.271379768	0.226374841	0.338264155	0.133545708	0.419820761	0.662373609	0.169338718	0.46437991	0.151640602	0.180586093	0.579079976	0.258056343	0.39234806	0.214105915	0.634890664	0.667571326	0.687293288	0.597413255	0.707514418
0.203354494	0.203218873	0.270391941	0.497379238	0.378253913	0.318079012	0.399151581	0.51501801	0.553893313	0.202907572	0.363972367	0.700209282	0.469479863	0.347526235	0.180713011	0.399886241	0.113518253	0.193159161	0.193159223	0.826237694	0.627285229	0.173332036	0.37500086	0.034461216	0.482087847	0.69984	0.416851937	0.026180128	0.548596059	0.481217408	0.480817616	0.596194048	0.577443134	0.040593193	0.428376177	0.109883755	0.432257575	0.261300137	0.396963246	0.46203048	0.477838017	0.648557753	0.601012355	0.753894402	0.481992331	0.342774389	0.352693018	0.404328346	0.338509999	0.622573696
0.078855169	0.078675184	0.134033761	0.691206342	0.346187986	0.28827393	0.366457062	0.549471383	0.407967895	0.161974471	0.364004061	0.419278574	0.486411204	0.400825082	0.380851067	0.440084971	0.253421503	0.097081498	0.097080008	0.445054675	0.762447185	0.697908666	0.505300426	0.031075005	0.800506484	0.85707601	0.05103702	0.016781666	0.224171407	0.086328145	0.796735452	0.360492075	0.307807279	0.239303543	0.199790731	0.435687653	0.810341861	0.220160483	0.407474052	0.214622346	0.290383949	0.538025579	0.367256851	0.519862515	0.338492894	0.547300767	0.575654946	0.621426134	0.543188181	0.758395926
0.093438122	0.093548934	0.127383778	0.595994172	0.471351614	0.407594234	0.493012159	0.420442258	0.291775667	0.33614074	0.202468955	0.497146712	0.241211997	0.356716819	0.303439453	0.670364917	0.357971262	0.131517821	0.131516681	0.449509717	0.960221699	0.876868117	0.762722811	0.071151945	1	1	0.047133281	0.04876029	0.213991993	0.067474658	1	0.374508254	0.274323057	0.275306529	0.211217787	0.368822627	0.884178378	0.304572038	0.346976609	0.238253214	0.331413895	0.528356768	0.371214665	0.509150552	0.399593916	0.581123097	0.606575565	0.692860687	0.61664416	0.704959029
0.194915912	0.194720835	0.247418421	0.478130796	0.435528232	0.372624306	0.457078217	0.455914627	0.415683898	0.262706738	0.226302577	0.534732115	0.262018205	0.365540635	0.518671199	0.653753995	0.528902374	0.176667358	0.176667167	0.649065289	0.445413586	0.125137636	0.20159688	0.01122863	0.414423125	0.6173736	0.222579634	0.010606139	0.4492532	0.339516634	0.409655656	0.532328492	0.51064108	0.071837077	0.358788937	0.221554761	0.523159359	0.244979354	0.375488127	0.384138425	0.516837965	0.546534314	0.599417479	0.72816668	0.539374838	0.386338369	0.39524778	0.369232113	0.351103135	0.682968406
0.175378112	0.175142356	0.282222823	0.624364325	0.212742909	0.169888938	0.228250361	0.70460122	0.612952432	0.181418716	0.448027094	0.55924049	0.410108711	0.318816071	0.39173544	0.427458386	0.309461583	0.147460819	0.14746034	0.78949425	0.488492953	0.054649203	0.282109303	0.016619597	0.312354929	0.619655209	0.677667184	0.014181299	0.708167324	0.680618118	0.314209565	0.729541813	0.625857035	0.018443638	0.592002081	0.130685663	0.280422728	0.365753789	0.353672747	0.644476343	0.379843933	0.813473012	0.489283485	0.662181676	0.410691591	0.43696889	0.453811605	0.424629969	0.383460669	0.510827659
0.185764337	0.186044907	0.209824917	0.427262241	0.565320002	0.502444337	0.586228411	0.332409633	0.497706348	0.196257944	0.331140502	0.269290143	0.180846968	0.471956568	0.34556817	0.907793082	0.446848266	0.185644999	0.185644808	0.436201087	0.431232657	0.470976239	0.264343313	0.04488146	0.574877389	0.691150506	0.080026207	0.045406663	0.257312689	0.131871302	0.567611964	0.37273001	0.372860801	0.179332935	0.209752858	0.494592594	0.714784391	0.180290269	0.435715072	0.213198587	0.31948859	0.491418676	0.379667072	0.53749028	0.376016474	0.58278011	0.597066685	0.694828491	0.60762129	0.743754034
0.31685027	0.31690614	0.374123764	0.36559101	0.429304185	0.366615615	0.450812007	0.46219208	0.591238599	0.365839296	0.479441949	0.544398107	0.553639282	0.391140737	0.585097642	0.367272409	0.360339123	0.28345055	0.283449528	0.623042341	0.452808934	0.063391276	0.213293735	0.015101496	0.334415536	0.636785476	0.534534048	0.014213044	0.637145969	0.596358105	0.333766223	0.666695627	0.595949941	0.027462231	0.511797391	0.262169807	0.460890499	0.313540492	0.350844236	0.561202136	0.467514321	0.722567988	0.504647596	0.634780636	0.535841298	0.525344976	0.528255203	0.426252769	0.443310853	0.509766189
0.13809492	0.137999368	0.203517945	0.593017781	0.352459091	0.294061674	0.372866469	0.542653036	0.485234557	0.211349467	0.389941295	0.567922165	0.536144276	0.326451392	0.426363981	0.316842293	0.257585372	0.137640756	0.137640025	0.590220802	0.608068678	0.133341068	0.382698713	0.387942226	0.568759869	0.765583621	0.171121436	0.385995769	0.512061423	0.372693885	0.56961858	0.615523577	0.511864173	0.090267548	0.450558406	0.300757868	0.562980959	0.544912237	0.155707608	0.54446241	0.275291304	0.843642346	0.329508203	0.492114066	0.334443009	0.614894789	0.632867265	0.971045799	0.899295855	0.415769353
0.221450064	0.221248573	0.270452583	0.439530774	0.456439557	0.392957716	0.478081485	0.435073409	0.340185329	0.307804132	0.275986385	0.561930803	0.274595333	0.466758387	0.290413439	0.761596527	0.321163009	0.241480081	0.241478989	0.301031885	0.731191793	0.757449471	0.377659983	0.036305466	0.731859152	0.783590481	0.029575868	0.023471463	0.149605227	0.04410636	0.724887211	0.279278335	0.242901728	0.314133128	0.138970256	0.533433523	0.736382308	0.147993937	0.476410417	0.147494473	0.22749995	0.475578231	0.282213017	0.420655069	0.277105256	0.65085292	0.675495124	0.688938468	0.62077303	0.787256928
0.303177059	0.303233141	0.300108587	0.27589683	0.673457317	0.617188341	0.691729284	0.239189599	0.479627356	0.533399093	0.338495681	0.516717662	0.475996119	0.558533906	0.555600071	0.618140396	0.390072536	0.312143642	0.312143095	0.68279004	0.779409491	0.153610543	0.526862885	1	0.613867859	0.850839205	0.401829529	1	0.648437457	0.554241977	0.620143877	0.727501709	0.614480374	0.20145423	0.589312015	0.192426333	0.637651245	1	0.276589598	0.65164249	0.444834748	0.78145478	0.436144568	0.571934894	0.544973687	0.562436742	0.576988637	0.997756918	0.973064959	0.405415989
0.278447951	0.278282323	0.368344714	0.455133195	0.312678318	0.257689146	0.332082385	0.586586157	0.554638087	0.245775675	0.578965374	0.568438959	0.566820663	0.396666774	0.386391942	0.361163419	0.212100956	0.248182566	0.248181475	0.784608635	0.539628117	0.078656061	0.26539819	0.019234589	0.342218701	0.62616174	0.558491641	0.014582186	0.640274009	0.604802912	0.341686234	0.666643238	0.614854605	0.023876676	0.511732828	0.167878997	0.272283095	0.284878641	0.408581661	0.542494925	0.659322415	0.588679707	0.727274866	0.819141094	0.661810396	0.315816156	0.315501796	0.075222581	0.187709251	0.630752492
0.10472687	0.104792062	0.115353805	0.511009915	0.609143444	0.548223983	0.62920492	0.293650737	0.194168787	0.30735814	0.140878401	0.273716271	0.163477441	0.396278945	0.48583307	0.834685066	0.594536874	0.138526222	0.138525365	0.191871101	1	0.971419788	0.597899841	0.037669182	0.945915348	0.915771592	0.032953853	0.013003811	0.045657321	0.037721885	0.939565109	0.114800534	0.108502812	0.593263073	0.043963086	0.611010901	0.78048513	0.040322201	0.5976136	0.044236084	0.133344816	0.202930369	0.19216146	0.327323278	0.163641295	0.715749141	0.742071009	0.790800834	0.694015865	0.872460237
0.24404561	0.24349945	0.397193416	0.612660488	0.102055875	0.078607955	0.110792322	0.849892988	0.435368638	0.222977457	0.333641778	0.341037673	0.188338896	0.284854384	0.327619034	0.650200396	0.423626821	0.239071183	0.239070813	0.767077918	0.64865421	0.222827794	0.384850948	0.0357252	0.52730363	0.720533322	0.326196751	0.026521513	0.496892639	0.40825624	0.525274189	0.557438941	0.546194138	0.054495656	0.385470657	0.147387267	0.485579853	0.246413639	0.380582823	0.401448421	0.401719509	0.654840995	0.557115111	0.721822779	0.39592143	0.328336846	0.346688381	0.484822421	0.3648972	0.706900549
0.100589708	0.100488638	0.180989524	0.709205658	0.254627427	0.206065297	0.272013846	0.653739539	0.568650904	0.410274393	0.511270711	0.469542364	0.463001765	0.623122653	0.445745469	0.701904142	0.31635519	0.099209076	0.099208339	0.663141833	0.524693288	0.218116702	0.353569735	0.024487551	0.566248534	0.740206459	0.1566466	0.020575214	0.439854833	0.296161993	0.564257941	0.541393813	0.473918646	0.0918896	0.368320123	0.219256997	0.537598189	0.378454784	0.252958996	0.434834585	0.339041956	0.739031174	0.443477645	0.598802591	0.368777954	0.461068791	0.486626436	0.563605699	0.472553793	0.582585004
0.127824218	0.127850965	0.167981415	0.548055227	0.463929147	0.400294672	0.485585258	0.427701211	0.5632097	0.312701363	0.369453697	0.458484874	0.373526418	0.307741065	0.447510394	0.453147369	0.378944511	0.108039139	0.108038528	0.692796082	0.345180284	0.088553385	0.116832995	0.266136382	0.376303114	0.588547209	0.170993917	0.27389057	0.423481556	0.298128161	0.370475518	0.520056562	0.489965418	0.089155374	0.346068883	0.218476813	0.48731016	0.305369958	0.327237228	0.385235553	0.388606307	0.655431904	0.510560183	0.65339857	0.406567633	0.384939173	0.412946294	0.92286871	0.778934938	0.659801229
0.359183976	0.359116181	0.426865106	0.351282131	0.389942155	0.32907405	0.411021468	0.502708214	0.77595393	0.229092059	0.589765678	0.625737451	0.496621327	0.28958488	0.332229675	0.313393875	0.211610017	0.340647651	0.340646543	0.595704715	0.360631931	0.105259253	0.197678532	0.372151687	0.446085512	0.622518356	0.114768637	0.380870312	0.397388111	0.236545651	0.441554031	0.524745841	0.468325681	0.122777601	0.350904612	0.26263152	0.576867234	0.369447224	0.289406183	0.387971783	0.279838268	0.756590375	0.374858238	0.535522669	0.317301484	0.516341227	0.545746795	0.967956971	0.878375852	0.606492517
0.433114983	0.433230663	0.476259461	0.273039432	0.456155538	0.3926799	0.477796561	0.435354091	0.349451778	0.265600586	0.212036188	0.193162627	0.10506237	0.358695362	0.52471502	0.87804052	0.696419595	0.414404194	0.414401498	0.805631577	0.664128065	0.123739108	0.381021966	0.02538926	0.448818297	0.709887259	0.526763591	0.015342834	0.639070591	0.585941216	0.450392833	0.677664946	0.595324904	0.029411407	0.525399831	0.122442745	0.409874021	0.352912328	0.335532234	0.577802551	0.555382625	0.677143516	0.648694352	0.771001467	0.565345598	0.329055633	0.341204204	0.327432403	0.30686871	0.598692481
0.186923176	0.187122625	0.158969916	0.314706194	0.845825618	0.81245896	0.856276242	0.105872656	0.794356097	0.439130869	0.17102725	0.628179038	0.317047402	0.289580008	0	0.494262767	0.048632448	0.208242827	0.20824264	0.302241971	0.50030005	0.857109705	0.412236595	0.083461446	0.763167004	0.733272969	0.120087983	0.081540168	0.036867492	0.097349171	0.752430056	0.029678025	0.374956263	0.637050444	0.009604266	0.35056142	0.718977963	0.006831187	0.645850227	0.013481543	0	0.622170852	0	0	0	0.935055181	0.963992659	0.973043997	0.919923764	0.239134971
0.342610058	0.342092562	0.468613243	0.454477449	0.210179335	0.167703967	0.225560054	0.707783312	0.623591514	0.423008697	0.494645777	0.594487353	0.378816868	0.446934647	0.476631279	0.605758675	0.398332625	0.368429144	0.36842779	0.745548695	0.758773389	0.406035637	0.577327874	0.047235614	0.719708074	0.82453956	0.189591698	0.033355135	0.396768735	0.271533009	0.718650277	0.496225016	0.480326348	0.097445821	0.321966863	0.157772757	0.723442764	0.26411912	0.36742054	0.342402011	0.469332279	0.532581774	0.592390657	0.738355813	0.473939609	0.340141181	0.355299833	0.499857434	0.394686847	0.713594269
0.301536273	0.301582174	0.364563079	0.387379483	0.409114492	0.347260581	0.430437466	0.482795596	0.548398984	0.357070114	0.355190475	0.51234927	0.372184568	0.511291195	0.307224997	0.687051082	0.267514375	0.287458206	0.28745709	0.775996458	0.533778152	0.166397882	0.296165004	0.021244545	0.46587919	0.675025685	0.320075081	0.016881286	0.495395033	0.406500095	0.462855507	0.557160042	0.542078122	0.055857049	0.385169479	0.181390338	0.39678982	0.262366851	0.37389191	0.412480337	0.54659568	0.549042144	0.676666366	0.805419396	0.532934005	0.272041748	0.284049626	0.207589753	0.211271007	0.732734674
0.123403664	0.123355806	0.195089129	0.636267416	0.314178911	0.259046504	0.333626375	0.58489904	0.530935994	0.350221451	0.476398209	0.438859016	0.461345685	0.507253947	0.559710496	0.579359849	0.403320876	0.158875028	0.158875021	0.448510187	0.913157004	0.95461508	0.705951583	0.13499335	0.940775119	0.859062754	0.064575207	0.115667967	0.056233424	0.067752653	0.934171846	0.103866993	1	0.29598821	0.038984447	0.348680846	0.754319325	0.015453011	0.692594782	0.046164515	0.057766364	0.531334455	0.127480931	0.242515278	0.063167569	0.75635259	0.783661868	0.950068591	0.850740014	0.463882049
0.360855447	0.360251314	0.443559605	0.373861624	0.339923093	0.282512278	0.360046863	0.556322311	0.911303916	0.710307355	0.75872216	0.843275328	0.581984392	0.809261882	0.74926155	0.758255155	0.457220235	0.40186778	0.401866807	0.107203483	0.823916524	0.919560858	0.424246981	0.027334294	0.812968382	0.7940635	0.03547231	0.010272522	0	0.030113829	0.803232086	0.039111172	0.063452512	0.759934364	0.012914156	0.647119894	0.577419547	0.009066118	0.633081021	0.009464744	0.081401879	0	0.148564473	0.252879258	0.093979265	0.733124372	0.766735776	0.814760458	0.697749939	1
0.196186663	0.196073137	0.266111299	0.512775495	0.364180536	0.304933192	0.384826101	0.530014405	0.412474971	0.333526226	0.330230305	0.349361298	0.303586227	0.529431673	0.619486804	0.797671276	0.577335855	0.186429005	0.186427874	0.457699418	0.394912824	0.244920634	0.196091761	0.010562333	0.489800723	0.665678502	0.096395295	0.012156225	0.360643576	0.22323899	0.483784422	0.460666917	0.443647583	0.112665797	0.287477265	0.450366234	0.643392663	0.252163612	0.354442768	0.324090362	0.294219587	0.686608682	0.337062723	0.478495168	0.358462715	0.655162646	0.661857462	0.610228476	0.580930874	0.508171479
0.418414702	0.41812191	0.518757888	0.359254344	0.285868529	0.233633347	0.304423968	0.617135544	0.938048526	0.483399495	0.78585486	0.828872345	0.829225835	0.545802183	0.376229668	0.291235429	0.084867911	0.411072936	0.411069706	0.451940962	0.540332149	0.388145747	0.206071964	0.018869569	0.520268238	0.647144693	0.064404526	0.014180457	0.269004545	0.122917171	0.512638436	0.392141834	0.379159055	0.16674738	0.225983058	0.379954128	0.451946267	0.234411961	0.380072081	0.253575312	0.233632355	0.676650299	0.332559453	0.488491039	0.263233729	0.562071314	0.588905627	0.612838856	0.525155095	0.696801359
0.433434476	0.433286348	0.522143567	0.334102031	0.317702272	0.262238039	0.337249868	0.580947118	0.939832246	0.253924558	0.735871111	0.658486094	0.672206164	0.398867726	0.350963038	0.276151305	0.135599743	0.392106133	0.3921061	0.857805761	0.698427605	0.131460664	0.432499639	0.034324522	0.321044512	0.525974508	0.773306243	0.022904437	0.759565407	0.766840788	0.324330057	0.757037906	0.701043926	0.005866359	0.628824334	0.094297105	0.271461848	0.270594675	0.596497042	0.614364243	0.710192625	0.606385304	0.779114189	0.868241778	0.699602056	0.282710448	0.274113278	0.158863544	0.207350639	0.640035702
0.121134723	0.120884172	0.246229884	0.778603502	0.101621367	0.078261969	0.11032583	0.850497186	0.488781016	0.155997872	0.283383476	0.416916466	0.428266929	0.201162521	0.444166574	0.279900526	0.338002762	0.117551748	0.11755139	0.748778068	0.731205319	0.139197116	0.491816407	0.033462471	0.533826494	0.791706471	0.548351345	0.020583739	0.68422811	0.620450291	0.539035157	0.730584935	0.587092224	0.031133387	0.593379775	0.189500928	0.50788094	0.400328163	0.30067958	0.641842377	0.479682186	0.758276155	0.545017795	0.691967342	0.530177196	0.435888502	0.450302389	0.416362872	0.400049033	0.517461787
0.230350738	0.230040535	0.310858587	0.491250546	0.334184912	0.277252635	0.354169054	0.562632315	0.731153655	0.107078849	0.525176852	0.826302678	0.698311753	0.198286011	0.704386282	0.070041825	0.353897282	0.21556483	0.215565052	0.537247976	0.442096783	0.08635724	0.224778444	0.013521409	0.450416958	0.643212937	0.144321111	0.013080758	0.443208408	0.302785967	0.446881151	0.550067905	0.479629226	0.085953151	0.377547236	0.314934849	0.581930999	0.326584667	0.283000261	0.413622908	0.306113474	0.752301298	0.387112924	0.546406009	0.350674256	0.543613491	0.564330197	0.598962157	0.526750258	0.59020746
0.654938692	0.655074457	0.629176082	0.123270598	0.565337201	0.502462088	0.58624533	0.332394163	0.601027361	0.386262393	0.363108769	0.744129163	0.22032194	0.358909793	1	0.7017361	1	0.618251973	0.618249435	0.352369473	0.477741759	0.043659445	0.270741286	0.069957116	0.389817327	0.730553023	0.696296308	0.068820863	0.759349903	0.715902336	0.395723081	0.790346552	0.587698825	0.025282816	0.674842446	0.511602719	0.364520921	0.479642373	0.179597658	0.698673378	0.184733408	0.941911068	0.13130625	0.154514927	0.267045554	0.929843375	0.931298044	0.836074165	0.830464031	0.043627973
0.698929428	0.698982496	0.674445258	0.116423612	0.536051743	0.472416993	0.557352626	0.359085401	0.643140012	0.427624776	0.57717489	0.67842862	0.311786492	0.508098276	0.719116227	0.760992476	0.653286117	0.663641325	0.663639609	0.541428708	0.401428338	0.045368974	0.209697628	0.041385976	0.409749248	0.637730112	0.160338338	0.043171075	0.512282123	0.386986493	0.407627228	0.603457161	0.507962623	0.066283727	0.436650107	0.290800018	0.551574738	0.349050821	0.262359194	0.466845776	0.258080681	0.820996515	0.288359892	0.422533845	0.324888368	0.684337822	0.701791909	0.747559688	0.680943853	0.404574913
0.030364457	0.030393589	0.059750023	0.743755149	0.420650095	0.358293792	0.44208769	0.470978212	0.341855184	0.357912947	0.183926825	0.477481019	0.364855889	0.442312392	0.194746239	0.616938825	0.181704826	0.038840593	0.03884016	0.236789593	0.643846297	0.855225851	0.322260336	0.016660282	0.723039362	0.743131956	0.017909168	0.007372633	0.043765002	0.016297196	0.713295956	0.149219165	0.069705788	0.598156114	0.060723875	0.567086713	0.678279659	0.076296797	0.562628643	0.068350911	0.117293601	0.437493741	0.168586312	0.274614031	0.145226109	0.738428719	0.769574352	0.771693551	0.685484264	0.735995639
0.281969592	0.281755223	0.343323357	0.402145039	0.413855144	0.351786668	0.435228243	0.477924308	0.648250102	0.673615439	0.458708476	0.648821862	0.683460902	0.769699321	0.44921957	0.614554838	0.194989119	0.271243111	0.271242997	0.540082629	0.427633977	0.373592888	0.197936608	0.028601051	0.491822025	0.638133112	0.123345104	0.029032198	0.304023025	0.176558533	0.484370532	0.414102749	0.41093053	0.147149202	0.244977898	0.306920016	0.616667067	0.213814816	0.403168081	0.268424952	0.309005858	0.605985288	0.408707615	0.570710125	0.339857106	0.510160865	0.528723726	0.652046746	0.543279018	0.659179489
0.208821974	0.208739905	0.237955466	0.413116004	0.542366561	0.478858371	0.563594564	0.353274921	0.360518051	0.090710383	0.226640622	0.557805498	0.464683203	0.080885386	0.328984181	0.11869606	0.22746297	0.219523293	0.219522418	0.520033703	0.67646896	0.516463042	0.365295287	0.357243533	0.660031104	0.756120795	0.069580308	0.351804552	0.263138218	0.124523325	0.654628799	0.38773306	0.391735277	0.20150741	0.22225078	0.320108932	0.634432543	0.227955218	0.413143418	0.240553113	0.365469873	0.486509302	0.464774724	0.612672925	0.398646309	0.442939037	0.469778375	0.950561318	0.836552157	0.789346139
0.306568737	0.30619856	0.426447402	0.478405181	0.222090683	0.177885033	0.238049073	0.693066315	0.557312677	0.49344319	0.44000566	0.589574836	0.430910879	0.599711006	0.819024594	0.714524454	0.624611517	0.295324402	0.295324134	0.760571319	0.641303327	0.113422817	0.339269882	0.379587929	0.482807872	0.709623553	0.331869939	0.37604637	0.558567925	0.465303842	0.482862313	0.62903002	0.554790844	0.060307071	0.466367314	0.149225342	0.446229052	0.439204685	0.259052409	0.547902007	0.456473497	0.724196373	0.545815968	0.687197458	0.489031304	0.406321328	0.424088231	0.945425826	0.823210366	0.553150522
0.297666258	0.297494564	0.348569412	0.370769225	0.452859822	0.389461039	0.474491453	0.438614124	0.887197459	0.591742895	0.568996737	0.635336202	0.823059072	0.524780465	0.482888249	0.277485207	0.152097323	0.297150675	0.297150659	0.303558748	0.420218051	0.299516251	0.258006607	0.322801688	0.560782965	0.693110387	0.049181666	0.328126894	0.313004014	0.115799358	0.556233193	0.469709062	0.38064427	0.176428027	0.296080567	0.616261021	0.71807897	0.360509586	0.273382572	0.324545149	0.164076727	0.828228148	0.169490132	0.279272633	0.222038373	0.80441622	0.821308736	0.977458628	0.937962745	0.467648043
0.206789494	0.206538641	0.287789263	0.521914114	0.324519915	0.268431597	0.344254399	0.573337358	0.409376968	0.203858204	0.127454969	0.331584673	0.295155852	0.260120573	0.41210925	0.484052265	0.409339553	0.203231336	0.20323052	0.604879991	0.491236259	0.36581778	0.290437443	0.034001084	0.542437947	0.671074323	0.127730165	0.031711649	0.3136037	0.166869649	0.536927942	0.449385082	0.40121653	0.152963838	0.276902804	0.266566348	0.468918794	0.305273583	0.324480956	0.31695502	0.251418663	0.728961867	0.361146626	0.503036846	0.27555722	0.507723037	0.541539906	0.659690228	0.538541095	0.606787814
0.306568737	0.30619856	0.426447402	0.478405181	0.222090683	0.177885033	0.238049073	0.693066315	0.557312677	0.49344319	0.44000566	0.589574836	0.430910879	0.599711006	0.819024594	0.714524454	0.624611517	0.326449451	0.326448467	0.621368106	0.739272375	0.182344079	0.667296499	0.096181491	0.681078754	0.920173656	0.571083588	0.083920687	0.749159423	0.652565097	0.692295874	0.812388924	0.569031798	0.03451783	0.706145925	0.274447293	0.77643382	0.69771847	0	0.759244626	0.094860486	1	0.100361512	0.183314611	0.131495729	0.870103746	0.886750544	0.9226373	0.865656953	0.031033771
0.605511161	0.60571537	0.474182296	0.022117081	0.970614694	0.963316578	0.972844001	0.019311823	0.67453795	0.210320643	0.479341152	0.589922982	0.455829812	0.289312647	0.436763082	0.350378679	0.314193968	0.552255555	0.552253603	0.715164887	0.488948801	0.068815349	0.181709835	0.012273751	0.316506411	0.605267008	0.511225137	0.00974789	0.607601108	0.567008198	0.314255722	0.635712944	0.600637079	0.027575783	0.474283538	0.180864131	0.271775709	0.279145101	0.382346748	0.522178416	0.440666855	0.716408501	0.535841903	0.690730506	0.471996981	0.433765242	0.441028576	0.344763675	0.348341397	0.560285548
0.324833981	0.324930033	0.378359714	0.353441249	0.442263225	0.379148893	0.463851369	0.449160279	0.752326045	0.661661643	0.519122513	0.680956185	0.753909499	0.793024377	0.54533651	0.570020205	0.222430666	0.311554869	0.311553286	0.565084531	0.287577677	0.321209438	0.190066483	0.017945462	0.478089997	0.624468058	0.100065112	0.024386687	0.311033955	0.170835846	0.470922521	0.430729667	0.409669895	0.145214402	0.259806398	0.29007675	0.614849693	0.261764913	0.361420645	0.28782742	0.322828975	0.613759667	0.418930604	0.578471676	0.359051773	0.502795573	0.524274587	0.577769254	0.496290368	0.665205379
0.754819017	0.754254061	0.843883286	0.209096839	0.244584057	0.197308936	0.261552925	0.665744763	0.731969305	0.400268734	0.675733741	0.909337646	0.371675546	0.627726729	0.469829269	0.820706127	0.39818375	0.678454432	0.678453848	0.906730746	0.676506087	0.113282073	0.392678325	0.394734871	0.2566117	0.447477768	0.799616567	0.389876256	0.791295701	0.809316765	0.260023192	0.778814014	0.726968116	0.011366008	0.658734417	0.054535591	0.242173606	0.369612735	0.609843943	0.689661017	0.49865201	0.762798128	0.617891931	0.774231915	0.503603153	0.329204992	0.336904272	0.943857984	0.805650217	0.542263363
0.2556358	0.254832878	0.448603573	0.670443548	0	0	0	1	1	0.614305688	1	1	1	0.885904486	0.557650046	0.447591822	0.1239652	0.247277115	0.247276684	0.441358886	0.212101781	0.555858603	0.145712692	0.006503189	0.509229793	0.621439799	0.054064936	0.016094741	0.193699241	0.070377725	0.499847832	0.33608669	0.290367889	0.257425464	0.180547245	0.371050907	0.641265586	0.232571519	0.39890265	0.213384347	0.264908496	0.574855179	0.367445686	0.503076381	0.29568882	0.512441407	0.547727628	0.578557916	0.491638651	0.756386615
0.604994919	0.604450281	0.686726373	0.247915835	0.301104735	0.247259315	0.320159713	0.599678713	0.710834052	0.416465935	0.72932886	0.740104415	0.403570685	0.490685634	0.75918946	0.626191937	0.601845512	0.603900047	0.603899514	0.399396343	0.367513727	0.640866243	0.182799567	0.011916664	0.553125065	0.641143136	0.053331558	0.014739687	0.153101536	0.065409307	0.543045922	0.278421485	0.255351225	0.312488987	0.138377586	0.395377508	0.694730246	0.158410067	0.474008162	0.147047498	0.204673498	0.519058212	0.313649334	0.466660916	0.227705427	0.551643419	0.585173246	0.708296294	0.578549217	0.83855864
0.30995139	0.309819249	0.36286296	0.364260693	0.444865974	0.381676357	0.466466548	0.446560916	0.463296133	0.47462795	0.452965544	0.426038911	0.421777472	0.553847294	0.616579337	0.674964617	0.475857639	0.297762508	0.297761801	0.465312014	0.378975624	0.508352943	0.128628154	0.026701889	0.487312243	0.598475582	0.056514923	0.029249043	0.19059855	0.085230237	0.476733842	0.304331413	0.328254963	0.226135105	0.156751575	0.387140261	0.599891112	0.131765876	0.48835826	0.163678906	0.277274597	0.435684547	0.405585742	0.56024418	0.294467259	0.462421134	0.493244892	0.680954004	0.537812273	0.860116944
0.459919892	0.459596692	0.54405707	0.313684385	0.32644785	0.270187332	0.346233528	0.571194272	0.216241681	0.398700734	0.182617169	0.206628158	0.178183212	0.080374657	0.698857674	0.393714584	0.777363333	0.463544477	0.463543859	0.630211324	0.431369674	0.280610116	0.332086763	0.056620795	0.574543992	0.719200268	0.108974741	0.057322194	0.372491277	0.213262816	0.571036744	0.494213291	0.433096476	0.12189835	0.319968547	0.249763196	0.756224787	0.332372761	0.295540606	0.348681442	0.328590023	0.673578884	0.437874514	0.597060523	0.357037665	0.458318779	0.485115791	0.727378553	0.584816145	0.690897485
0.174387142	0.174015425	0.24079718	0.537042749	0.367981704	0.308473918	0.388699089	0.525944811	0.532271465	0.433463095	0.44506079	0.451227952	0.459644295	0.530136146	0.705136243	0.605822961	0.514252879	0.175497498	0.175496333	0.3225652	0.527991258	0.620329756	0.243635073	0.108074017	0.588346863	0.677680528	0.061977613	0.10531383	0.186792095	0.078428849	0.579839091	0.317747302	0.300111554	0.254733874	0.166633202	0.549821243	0.511734582	0.179126775	0.445482758	0.173578746	0.210676205	0.57484018	0.277992217	0.427683724	0.251480342	0.645442325	0.667532166	0.85609008	0.744537957	0.750029113
0.384250627	0.384009808	0.432049894	0.306404372	0.451849872	0.388475678	0.473478149	0.439615115	0.770373363	0.511035238	0.564387493	0.666235615	0.409398765	0.699799742	0.52645621	0.852139072	0.415111552	0.362332342	0.362331426	0.358970418	0.223883629	0.455447339	0.059074724	0.00189552	0.435973767	0.566096539	0.054092762	0.010896048	0.20170946	0.086956054	0.424896087	0.319138347	0.3288814	0.222526908	0.16767215	0.570868005	0.525623515	0.159445403	0.460227052	0.175150061	0.24183429	0.525034212	0.304381252	0.456724856	0.290081898	0.641242963	0.658243164	0.605568359	0.563209251	0.736778377
0.316359298	0.316480154	0.293433054	0.235541247	0.758454394	0.711578636	0.773403527	0.171285855	0.286273984	0.383602611	0.247233354	0.460452336	0.295962804	0.323067674	0.422372977	0.559112395	0.417392581	0.299631825	0.299630993	0.575307389	0.412916216	0.183454794	0.196252384	0.028709557	0.452274796	0.639004053	0.158120709	0.029791338	0.397548765	0.265548007	0.44683127	0.496028501	0.467468332	0.098272524	0.321771409	0.29129115	0.581190453	0.257374156	0.355563399	0.345240968	0.399762085	0.605788238	0.483299359	0.643161753	0.442368196	0.472850463	0.486599774	0.569090935	0.489371744	0.692023591
0.245809138	0.246123013	0.235131314	0.300870314	0.731448013	0.681186939	0.74756808	0.192383725	0.229544223	0.259478118	0.156534614	0.152861015	0.031046352	0.225541997	0.453956821	0.810998406	0.714687077	0.212173619	0.212173025	0.945353857	0.8297043	0.16574631	0.57124384	0.039658894	0.297016573	0.343211239	0.80942626	0.022533245	0.795823005	0.801264179	0.301798577	0.794661831	0.760423824	0.004179979	0.680917465	0.031446635	0.096860787	0.353469076	0.790555243	0.673056	0.982070058	0.498871064	1.022828762	1.011611323	0.856455972	0.106957865	0.092592694	-0.121631933	0.011786843	0.70468315
0.252231486	0.252193814	0.337758113	0.474669959	0.322885792	0.266944885	0.3425763	0.575156908	0.38242594	0.207138645	0.199765495	0.353092238	0.317851512	0.323517675	0.246007648	0.533655532	0.253219402	0.24134019	0.241339694	0.802922765	0.707576148	0.1319032	0.450977634	0.029305206	0.476955523	0.735679903	0.568464453	0.017403817	0.671947616	0.622366355	0.4803783	0.709942392	0.605765977	0.026503184	0.566398332	0.160096415	0.446642461	0.352012928	0.336750533	0.586270616	0.532242784	0.695392732	0.623765021	0.767680047	0.553534921	0.348853985	0.360154195	0.354717809	0.327671988	0.627084776
0.258339756	0.257990408	0.349976015	0.480033372	0.301854315	0.247932755	0.320932702	0.598826392	0.451990783	0.156462177	0.302132797	0.383679263	0.114364755	0.205882288	0.121118272	0.649022213	0.290035097	0.21340497	0.213404721	0.870756645	0.657795899	0.094360279	0.335978376	0.025659161	0.216156827	0.423003589	0.826006573	0.015896129	0.826627378	0.85828427	0.22016281	0.802150677	0.723970904	0.000678809	0.691521832	0.060701704	0.197985991	0.410281469	0.641113813	0.792944456	0.500178708	0.801204817	0.572300641	0.702698716	0.536105493	0.429424926	0.43590233	0.385482524	0.37731065	0.411982761
0.36810992	0.368127494	0.340325385	0.203632711	0.74978191	0.701778524	0.765118731	0.178013851	0.432512796	0.250610171	0.539282694	0.464025491	0.236600165	0.284764908	0.47971805	0.585696846	0.517847052	0.373698895	0.373698421	0.569374676	0.358706356	0.680740072	0.289682022	0.058996357	0.600011962	0.663974656	0.131868737	0.062938571	0.160401967	0.133079187	0.589650976	0.229657378	0.346865002	0.276021551	0.106334917	0.262905925	0.73602721	0.08096216	0.558573505	0.111133164	0.183147523	0.450237948	0.29614429	0.441138418	0.19769119	0.561504555	0.593664005	0.831247967	0.682210604	0.649352752
0.35243672	0.352338112	0.395893324	0.319183138	0.473719073	0.409928489	0.495379132	0.418136657	0.398336663	0.265920963	0.370496137	0.385961309	0.404533237	0.315470347	0.649137976	0.429438671	0.514802317	0.325434854	0.325434498	0.89102733	0.787249174	0.170717123	0.4622863	0.046135967	0.383894032	0.588907103	0.728990403	0.030982836	0.732054237	0.733919482	0.386847798	0.730317831	0.690256325	0.007285235	0.593026855	0.076145983	0.321902314	0.278638763	0.571143614	0.61061266	0.709759125	0.605920233	0.781109145	0.865193397	0.695103691	0.274175497	0.268342584	0.278045777	0.261833908	0.622689779
0.099759388	0.099536435	0.146228529	0.619030423	0.410303597	0.348394732	0.431639479	0.481571837	0.343519321	0.15388682	0.069544107	0.573299356	0.121020713	0.289522456	0.267095874	0.755431114	0.426890235	0.093578066	0.093577548	0.699209	0.803935744	0.174576468	0.44538215	0.026269581	0.509010939	0.756340831	0.509287479	0.010072292	0.622548387	0.571912422	0.510714463	0.659017337	0.598572678	0.029906221	0.50237578	0.23403829	0.27817318	0.27531545	0.393637756	0.513469104	0.52500441	0.653411267	0.603832936	0.741386526	0.555552549	0.410276639	0.407827618	0.239667602	0.294174373	0.603067322
0.271460624	0.271142306	0.380187958	0.496151847	0.248485791	0.200704529	0.265619287	0.661066888	0.487364293	0.319375031	0.460327979	0.549745253	0.545286777	0.139703039	0.55883815	0.118924798	0.346917676	0.26349221	0.263492032	0.734019477	0.607841646	0.189965613	0.308572616	0.0171982	0.506665756	0.698755757	0.230324799	0.009506451	0.459172857	0.351327448	0.503592211	0.538032627	0.512609701	0.069851828	0.364772842	0.199346615	0.445205324	0.285270002	0.342526193	0.406325877	0.427568143	0.642455701	0.544122593	0.689810308	0.443982341	0.382237961	0.401745251	0.362881769	0.332450795	0.626323565
0.178906973	0.178754843	0.248439589	0.536422381	0.358226653	0.299402143	0.378754381	0.536417225	0.673067816	0.474341147	0.49936795	0.711127057	0.584797041	0.417869687	0.507299045	0.366559547	0.286772979	0.190936273	0.190935518	0.20634432	0.648560949	0.827742039	0.292085418	0.015811487	0.685502871	0.722436421	0.03132701	0.006302778	0.069751674	0.02931734	0.675764394	0.186176241	0.127464471	0.488003379	0.08055957	0.693578371	0.620299428	0.095757841	0.53750987	0.088002265	0.163798524	0.407702469	0.20735009	0.327796406	0.207245784	0.721900334	0.748925278	0.713157512	0.654073641	0.825513282
-0.002967493	-0.00296557	0.061890224	1.009733401	0.157911056	0.123886743	0.170400435	0.77449705	0.611071019	0.252756934	0.480648414	0.338091947	0.483050769	0.502378452	0.449283381	0.550928058	0.306260779	0.000699457	0.000698986	0.462170071	0.629920412	0.433332763	0.393306644	0.037861293	0.667824162	0.780733705	0.072743064	0.029516794	0.314439101	0.157803051	0.664037659	0.43786042	0.393376576	0.153195048	0.266283958	0.425401961	0.65789714	0.284868883	0.334093456	0.304451987	0.363209684	0.592041445	0.396931826	0.533139339	0.435999787	0.597870111	0.611193615	0.608515123	0.568937581	0.604449552
0.306492925	0.306401055	0.361557358	0.370436733	0.437328848	0.374366439	0.458889878	0.454104864	0.53550145	0.249137948	0.332432225	0.422688798	0.428777563	0.179054087	0.322197897	0.255159148	0.24369041	0.279950193	0.27994895	0.902278196	0.631829895	0.128108949	0.369123205	0.043453232	0.376583403	0.633583043	0.630922305	0.035111346	0.676258126	0.659418237	0.377589445	0.689773602	0.650330372	0.015535825	0.540609893	0.068423098	0.32959076	0.287146292	0.476062108	0.577423949	0.663317324	0.609969756	0.788199106	0.885164879	0.611634272	0.20282678	0.203715146	0.31592255	0.242858791	0.66064098
0.332494589	0.332383614	0.403544805	0.375992866	0.380231773	0.319934762	0.401162052	0.512925681	0.496747654	0.280331026	0.537477629	0.488800677	0.272984731	0.450789404	0.621165853	0.744207899	0.607382797	0.338652278	0.33865186	0.822595765	0.471451977	0.117338124	0.495579302	0.149066855	0.594256936	0.766278613	0.223892248	0.149436008	0.546967431	0.39738988	0.597284691	0.659127108	0.522339066	0.068103511	0.502509894	0.135564131	0.610064155	0.556331805	0.133747825	0.559089082	0.254804764	0.860166414	0.356916888	0.517146163	0.284244062	0.553017918	0.574227058	0.879625668	0.743720824	0.38714523
0.180251731	0.18015967	0.28954351	0.620930776	0.20776434	0.165648597	0.223024222	0.710788661	0.499660378	0.291728771	0.414553273	0.325185161	0.302239954	0.589577177	0.437346888	0.871794957	0.42502389	0.176007871	0.176007083	0.567856503	0.507582932	0.139341731	0.310761822	0.03517588	0.533266129	0.714585305	0.104304223	0.03218391	0.449741651	0.290751512	0.531429611	0.560058842	0.467480443	0.092227515	0.388305141	0.336988678	0.48613546	0.395178155	0.228996153	0.447452573	0.321901025	0.761410777	0.393227013	0.547378339	0.3744186	0.547795043	0.569493571	0.58380703	0.524322804	0.545814723
0.074041115	0.073874212	0.131149323	0.709045507	0.331107525	0.274438808	0.351014152	0.56603034	0.311264718	0.276974754	0.338488946	0.035440449	0.259009454	0.415889752	0.315422082	0.720215251	0.354598573	0.083375224	0.083375111	0.409061158	0.645108664	0.631890659	0.38983003	0.027437668	0.701574968	0.77617046	0.049942862	0.018261662	0.220832507	0.080875426	0.696111807	0.36016526	0.310896321	0.234678545	0.199527555	0.433225102	0.688354146	0.255753394	0.374776628	0.231656662	0.250303232	0.624092813	0.308081133	0.447278636	0.299942973	0.623920235	0.648545461	0.665247601	0.598185941	0.657325696
0.196809404	0.196567901	0.293047441	0.567482298	0.263423407	0.213776756	0.28115896	0.643321253	0.482751861	0.40495689	0.394244947	0.467679143	0.353053508	0.587557227	0.736922905	0.799247327	0.62914896	0.226153527	0.226152747	-0.088261613	0.708707871	0.960095098	0.362755302	0.390986471	0.823779944	0.780349908	-0.012243325	0.384649796	-0.086306907	-0.019398773	0.813624065	-0.019514276	3.128694577	16.14467238	-0.005645964	0.811718178	0.868027178	0.143238502	0.710321275	-0.002690263	0.047558835	-0.018715836	0.051582343	0.057055533	0.06769974	0.846844115	0.887186235	0.998906038	0.988943631	1.152770075
0.201910459	0.201688832	0.269563196	0.500813441	0.374914962	0.314951045	0.395756262	0.518558424	0.649154128	0.212347313	0.528228131	0.605314316	0.496709775	0.601531084	0.461806894	0.640740376	0.306981785	0.22010438	0.220103442	0.393739699	0.817607098	0.650881533	0.429573384	0.399824332	0.724296193	0.787739631	0.064906295	0.388823168	0.214527633	0.094797686	0.718784132	0.343769356	0.367400808	0.275668666	0.186515421	0.466568972	0.486877723	0.198997674	0.455130368	0.191569629	0.297972507	0.475163462	0.366438942	0.525168667	0.349165695	0.562257375	0.584343317	0.965817168	0.882163819	0.804250198
0.142623776	0.142638856	0.191973355	0.545825973	0.428490587	0.365831682	0.449992432	0.463015165	0.32803586	0.166855618	0.284522516	0.335389924	0.324365821	0.319194897	0.391406387	0.520968704	0.369490667	0.131749948	0.131748839	0.88948226	0.525602486	0.193537787	0.362486919	0.038462951	0.468292323	0.671425053	0.395043909	0.034727473	0.527618692	0.451118924	0.466184355	0.580261104	0.573481373	0.046112202	0.410483449	0.070249233	0.405015549	0.267593365	0.400610935	0.447569814	0.557553186	0.577841184	0.700501808	0.820403841	0.519642697	0.243187065	0.251118538	0.414055208	0.306149626	0.687559746
0.092181811	0.092246973	0.114657904	0.566721343	0.532858265	0.469167027	0.55419323	0.362035783	0.741383454	0.367801006	0.508348245	0.652415294	0.816213037	0.452429375	0.566219189	0.219516395	0.205867555	0.096100722	0.096100549	0.308782755	0.53369596	0.732208707	0.256993279	0.013807901	0.637203959	0.676748578	0.06693311	0.009332822	0.068735849	0.071573848	0.625422465	0.117634058	0.245288841	0.424288453	0.045280537	0.500855475	0.551378048	0.030060591	0.60761404	0.046678424	0.113763266	0.311056765	0.212770394	0.347774674	0.124324053	0.642963286	0.677295761	0.769151776	0.63005037	0.821335722
0.487026244	0.486962179	0.510335159	0.224466943	0.500575204	0.436607823	0.522161021	0.392309765	0.490901308	0.276692913	0.417483886	0.300061867	0.144663339	0.375505874	0.551476484	0.836383401	0.676985111	0.434923636	0.434925587	0.915239519	0.734544836	0.142430482	0.468746764	0.034150712	0.280692902	0.391996752	0.789284972	0.021135415	0.772054241	0.782959109	0.283843365	0.766412631	0.737630266	0.00381488	0.641619735	0.05566365	0.239262996	0.287509971	0.696193868	0.629037241	0.738110824	0.599336039	0.822490019	0.899133385	0.696480957	0.227907523	0.220738774	0.127262507	0.16682944	0.63977028
0.363998029	0.364020244	0.441834681	0.36294352	0.357074335	0.29833386	0.377578567	0.537660392	0.266802006	0.219741146	0.241872945	0.329489414	0.111471491	0.244311584	0.656261874	0.707114014	0.818172405	0.365330013	0.365328784	0.474751058	0.491033684	0.378122068	0.278931715	0.022197647	0.57007548	0.700647112	0.081140471	0.019733913	0.304389868	0.156230205	0.564222151	0.42365138	0.399017249	0.149881524	0.253446606	0.46703088	0.504061064	0.248086265	0.369416478	0.267165279	0.282563216	0.629598479	0.357804409	0.518479671	0.328885586	0.580328382	0.598602562	0.553393035	0.511319746	0.687789021
0.074041115	0.073874212	0.131149323	0.709045507	0.331107525	0.274438808	0.351014152	0.56603034	0.311264718	0.276974754	0.338488946	0.035440449	0.259009454	0.415889752	0.315422082	0.720215251	0.354598573	0.092237569	0.092237301	0.515580245	0.984534907	0.86139988	0.468271951	0.254221751	0.807607054	0.789063337	0.117516553	0.233599968	0.117566189	0.105147115	0.800735726	0.223292808	0.737760459	0.425749292	0.102397369	0.31726423	0.580178187	0.11434968	0.653993557	0.109121064	0.080318798	0.694474758	0.107637266	0.195738364	0.105732309	0.812249628	0.84146181	0.977309784	0.92906473	0.283754076
0.103093305	0.102904588	0.189398227	0.719728383	0.231769773	0.186211459	0.248175653	0.68123532	0.256960727	0.15759473	0.223510043	0.505218611	0.17255599	0.325486846	0.315631671	0.726406537	0.426414442	0.118795397	0.118794381	0.452035461	0.794324972	0.533973038	0.489407622	0.038318828	0.752670311	0.834379425	0.068154231	0.022732354	0.286099258	0.128628166	0.749760273	0.419869499	0.368989591	0.175348987	0.250077242	0.477553441	0.526097406	0.251916373	0.366689131	0.259597572	0.285820474	0.616655249	0.370356581	0.536412597	0.329908858	0.545637422	0.569842826	0.622759665	0.539071661	0.760145792
0.518944843	0.518852023	0.561104652	0.234977965	0.431648235	0.368876193	0.453172701	0.459823904	0.806928631	0.620998899	0.646883857	0.746931748	0.538298145	0.637811138	0.616785595	0.633177387	0.39288209	0.517405708	0.517404691	0.396123254	0.47882008	0.645717408	0.168493264	0.009492142	0.553877797	0.634818997	0.049285027	0.007369705	0.126316624	0.060734915	0.542710482	0.229519065	0.263508013	0.311860849	0.106248747	0.384312639	0.475606975	0.093081581	0.534514814	0.110443058	0.209145655	0.382231978	0.334152467	0.486687248	0.224316788	0.520071735	0.553896409	0.641789696	0.514321327	0.885295237
0.060064657	0.05984852	0.111782354	0.730506054	0.33993432	0.282522674	0.360058456	0.556309886	0.679425177	0.310555038	0.149739615	0.616596248	0.470722743	0.403274225	0.200066253	0.4582104	0.127386592	0.055884275	0.055883122	0.262605414	0.227562336	0.779505416	0.190733604	0.045882136	0.544538048	0.589761833	0.051523018	0.055403292	0.095082629	0.050220273	0.533904818	0.260998594	0.212774457	0.376519677	0.126548445	0.553690955	0.695424256	0.179083933	0.463702873	0.133422976	0.034089976	0.855837288	0.033091271	0.074646502	0.048718173	0.922618289	0.944014589	0.931843999	0.874991792	0.336560088
0.391393187	0.391220484	0.458744249	0.329991108	0.386939057	0.326242307	0.40797404	0.50585864	0.68634912	0.323030277	0.628833382	0.791286228	0.802122649	0.460132586	0.513724377	0.236002679	0.180164212	0.401323587	0.40132343	0.570240953	0.57178053	0.580648595	0.323060588	0.0195535	0.619292159	0.714092121	0.096914636	0.013488354	0.235888462	0.120363175	0.612403496	0.359153092	0.352023017	0.20165314	0.198713423	0.282804582	0.56341729	0.221479932	0.409634042	0.225556225	0.259570448	0.600049414	0.384885215	0.540165284	0.278747686	0.474687422	0.507885006	0.581187084	0.468681218	0.725188398
0.389129662	0.388952173	0.492912449	0.383517085	0.277490813	0.226191527	0.295751836	0.626843445	0.496997815	0.2646026	0.408540593	0.314531622	0.299940369	0.252821824	0.689240202	0.469778057	0.639577258	0.351540726	0.351539809	0.932422268	0.52088006	0.094956792	0.32000065	0.020410997	0.33095319	0.610468774	0.652259036	0.016603513	0.690369912	0.672993038	0.331869742	0.703130267	0.649274624	0.014915625	0.557624713	0.03733836	0.273888961	0.311335094	0.464237203	0.604462944	0.651567838	0.635452065	0.756869908	0.855102408	0.625302208	0.249053692	0.251763609	0.076787292	0.149267003	0.600454261
0.167367325	0.167192583	0.230316159	0.539136836	0.38007985	0.319792136	0.401007636	0.513086277	0.613632853	0.455940434	0.326048781	0.644089897	0.492698635	0.40847228	0.656228859	0.442005528	0.453034508	0.136712247	0.13671139	0.944117065	0.607791393	0.102396961	0.28265919	0.018434666	0.284947611	0.539328604	0.638068414	0.010764327	0.661488452	0.65394561	0.283596111	0.667877621	0.665952778	0.01223752	0.513255052	0.041802262	0.209622075	0.254809975	0.526100579	0.552627245	0.762917898	0.532848509	0.9032552	0.944629689	0.652293786	0.096243205	0.097419762	-0.072314514	0.008378191	0.726691174
0.060064657	0.05984852	0.111782354	0.730506054	0.33993432	0.282522674	0.360058456	0.556309886	0.679425177	0.310555038	0.149739615	0.616596248	0.470722743	0.403274225	0.200066253	0.4582104	0.127386592	0.057453824	0.057453018	0.308563652	0.496647323	0.481633773	0.217603884	0.013652061	0.561738458	0.67448432	0.04064959	0.010808146	0.23455733	0.089150384	0.553925663	0.361062183	0.339906153	0.202095616	0.200250184	0.588753895	0.49189434	0.197168722	0.415965885	0.219029044	0.326847033	0.498090354	0.355828492	0.483577527	0.397616355	0.642675613	0.654146968	0.504852011	0.528857375	0.714047146
0.060064657	0.05984852	0.111782354	0.730506054	0.33993432	0.282522674	0.360058456	0.556309886	0.679425177	0.310555038	0.149739615	0.616596248	0.470722743	0.403274225	0.200066253	0.4582104	0.127386592	0.072680456	0.072679495	0.105878771	0.594857289	0.889501162	0.391375808	0.046730952	0.755340699	0.730983527	0.079229931	0.040070178	0.02764909	0.070099545	0.745259765	0.091342327	-0.020605981	0.935435007	0.033486085	0.593439493	0.753898763	0.055969526	0.595973331	0.025997497	0.007222082	0.657549149	-0.016565849	-0.021827684	0.015096092	0.987882444	1.009114244	0.946603331	0.904792267	0.440495795
0.31056691	0.310594917	0.308448056	0.273010475	0.666294504	0.60940296	0.684797345	0.245118601	0.499615395	0.385374051	0.335413742	0.438859016	0.278528352	0.469444895	0.663424632	0.759469766	0.638361186	0.318049823	0.318049339	0.744713509	0.707155006	0.10980661	0.578994326	0.148344569	0.599852453	0.798557834	0.182780456	0.138309675	0.683112062	0.549416325	0.608985751	0.793770893	0.562233664	0.04773497	0.679661082	0.190037617	0.663520775	0.823022305	-0.039031401	0.7544663	0.106571402	0.993192959	0.12682098	0.232812908	0.143603473	0.822726245	0.843534839	0.942532813	0.878635235	0.043296986
0.119521013	0.119645044	0.149928957	0.537190298	0.50892951	0.444982489	0.530467259	0.384395793	0.569429935	0.354834052	0.494645777	0.559686903	0.45503306	0.468559004	0.49515263	0.544507666	0.358903877	0.123324187	0.123322731	0.563605791	0.692339165	0.249220772	0.416803594	0.027375742	0.617906647	0.768554103	0.136611512	0.016116244	0.419995975	0.269234585	0.616353079	0.53023448	0.463780844	0.098794226	0.356603604	0.323225705	0.590928336	0.343315944	0.278692718	0.397994769	0.332985378	0.717214737	0.409165224	0.576472937	0.383559531	0.541512668	0.556707431	0.568568933	0.510449594	0.58847688
0.186923176	0.187122625	0.158969916	0.314706194	0.845825618	0.81245896	0.856276242	0.105872656	0.794356097	0.439130869	0.17102725	0.628179038	0.317047402	0.289580008	0	0.494262767	0.048632448	0.152338568	0.152338184	0.817528834	0.595741534	0.093424202	0.251699387	0.018270628	0.260757188	0.532093811	0.682243572	0.011129056	0.686650567	0.691330382	0.259773154	0.684416844	0.674269005	0.009349816	0.53385589	0.123529655	0.190251461	0.239283482	0.522189734	0.55008789	0.653635028	0.59565557	0.735313097	0.815290426	0.639279581	0.315910534	0.307367105	0.070789421	0.178048968	0.562157678
0.089477855	0.08942987	0.121478002	0.599559389	0.477368081	0.413531837	0.499025335	0.414592362	0.437844796	0.399261387	0.318865184	0.282749503	0.270905881	0.356244976	0.568786036	0.630746088	0.564166138	0.092249867	0.092249223	0.291233699	0.413745262	0.686686312	0.261958592	0.017131276	0.622451054	0.693930695	0.055282138	0.017996765	0.145021036	0.06741228	0.613182391	0.261675252	0.255913913	0.315304788	0.126999958	0.612605147	0.764993524	0.143929119	0.483388642	0.139500735	0.140170397	0.635894665	0.229518481	0.379705104	0.159308358	0.65937142	0.684097295	0.776338126	0.655004261	0.751260844
0.180251731	0.18015967	0.28954351	0.620930776	0.20776434	0.165648597	0.223024222	0.710788661	0.499660378	0.291728771	0.414553273	0.325185161	0.302239954	0.589577177	0.437346888	0.871794957	0.42502389	0.176007871	0.176007083	0.567856503	0.507582932	0.139341731	0.310761822	0.03517588	0.533266129	0.714585305	0.104304223	0.03218391	0.449741651	0.290751512	0.531429611	0.560058842	0.467480443	0.092227515	0.388305141	0.336988678	0.48613546	0.395178155	0.228996153	0.447452573	0.321901025	0.761410777	0.393227013	0.547378339	0.3744186	0.547795043	0.569493571	0.58380703	0.524322804	0.545814723
0.305157192	0.30518232	0.405103392	0.445692509	0.284597252	0.232501825	0.303108954	0.618603608	0.516124295	0.250168661	0.471362371	0.320320168	0.295832012	0.467409146	0.351819714	0.733533991	0.357736113	0.338109623	0.338109111	0.551372302	0.78610179	0.558084516	0.52621408	0.048984145	0.781872211	0.857118142	0.07094021	0.033925821	0.285321209	0.138625792	0.779149357	0.409501186	0.37788894	0.170570708	0.240942146	0.314641422	0.804995852	0.233459237	0.389586526	0.253642202	0.336621465	0.540854516	0.43114836	0.589827823	0.376244878	0.480900564	0.507125731	0.630491401	0.526140536	0.75366981
0.292951482	0.292893755	0.322134151	0.337423943	0.538451212	0.474862111	0.559725147	0.356873981	0.488339796	0.203455215	0.394652746	0.523818302	0.353662973	0.390339015	0.616983807	0.570206146	0.531208864	0.302094527	0.302093758	0.489247443	0.575959584	0.50465581	0.314242051	0.025805985	0.62914233	0.733358077	0.057308893	0.019653634	0.25527388	0.105455733	0.623191774	0.386788671	0.35054167	0.191202578	0.221454825	0.381119022	0.584868036	0.248524038	0.376508602	0.244008589	0.251013979	0.638209758	0.371485747	0.522928507	0.272459558	0.492421217	0.526406065	0.6562988	0.527410289	0.759409424
1.201729955	1.201689584	1.027362885	-0.032911066	0.568362753	0.505591083	0.589222245	0.329673434	0.717717831	0.699837702	0.579029136	0.787573908	0.343923909	0.355277247	0.908100674	0.540770392	0.77754552	1.109264341	1.109265205	0.764362997	0.470430354	0.059235705	0.207500315	0.013688026	0.306479288	0.559937126	0.461859422	0.012000652	0.580955211	0.527860502	0.303693209	0.626639854	0.594370498	0.031613507	0.463551171	0.116355529	0.253730137	0.274254367	0.372263289	0.48672784	0.378268593	0.737774047	0.502482703	0.67262295	0.39659046	0.412357577	0.428175083	0.422681672	0.367121755	0.592916027
0.14743783	0.147569031	0.112799714	0.338091518	0.899594252	0.87648287	0.906754628	0.067638154	0.406019562	0.168619173	0.107394297	0.255245163	0.433186232	-0.105327573	0.253532319	-0.060109796	0.188271188	0.146389344	0.146388645	0.710296905	0.689609686	0.241903217	0.374656628	0.026285714	0.565421665	0.731068787	0.197369375	0.015129645	0.432422286	0.308393436	0.562793075	0.523913419	0.492095353	0.0838366	0.350043954	0.187563224	0.524580622	0.301879647	0.326045144	0.382114182	0.354673804	0.680418268	0.486540349	0.649069897	0.366746184	0.404858787	0.426903699	0.540001593	0.429731195	0.649039152
0.123403664	0.123355806	0.195089129	0.636267416	0.314178911	0.259046504	0.333626375	0.58489904	0.530935994	0.350221451	0.476398209	0.438859016	0.461345685	0.507253947	0.559710496	0.579359849	0.403320876	0.155828164	0.15582684	0.436508219	0.811580803	0.985366568	0.597640213	0.127694096	0.905574026	0.903169452	0.052406789	0.112734193	0.172975571	0.048490456	0.904076895	0.378589453	0.28779747	0.322212991	0.214596576	0.409147131	0.779336466	0.350723335	0.352922162	0.217959455	0.096148984	0.827233397	0.124106689	0.229283035	0.126874361	0.811143222	0.834605472	0.931774045	0.858767381	0.374815481
0.115970491	0.116153934	0.147762438	0.546732146	0.499865276	0.435897812	0.521454631	0.392984879	0.437774842	0.222287262	0.400953875	0.266836747	0.15654873	0.084228148	0.587130337	0.425069405	0.697520143	0.133485523	0.133484383	0.491000739	0.815774253	0.558812236	0.491222283	0.390642114	0.762583115	0.839796137	0.071260854	0.379579224	0.2846112	0.136017987	0.760060506	0.427306688	0.500534143	0.28325815	0.256722153	0.466644652	0.529471032	0.35331816	0.439504979	0.272306905	0.349084713	0.561429276	0.400827954	0.5703495	0.414911381	0.54849859	0.565974394	0.959653533	0.871560037	0.699744373
0.225857983	0.225920719	0.287257491	0.458142274	0.407843933	0.346049507	0.429152779	0.484104684	0.824929381	0.575510267	0.62518948	0.672729867	0.739938549	0.791694378	0.42801731	0.581558898	0.154683832	0.227869117	0.227868212	0.558486458	0.579661456	0.472574698	0.299624468	0.017488106	0.587844152	0.691258946	0.082145485	0.011043405	0.2576399	0.128288898	0.580979094	0.379150588	0.377538884	0.174483037	0.21506295	0.336980714	0.526117491	0.214144409	0.408839334	0.237737049	0.312298641	0.550644072	0.437267803	0.584581056	0.330716035	0.43851516	0.469490227	0.512547434	0.422870437	0.775567729
0.051552067	0.05141941	0.112628566	0.784714258	0.281314913	0.22958412	0.299712205	0.622402314	0.376853861	0.430454913	0.404556159	0.484550555	0.46536354	0.571224775	0.393171696	0.643544054	0.275317732	0.066285424	0.06628509	0.112598111	0.675111718	0.90774062	0.391793022	0.021371473	0.787633734	0.796022698	0.0202669	0.010778374	0.040639941	0.019251995	0.779030041	0.149169534	0.032335587	0.652142282	0.060698517	0.697527888	0.806135347	0.088538748	0.548106739	0.069575279	0.114026992	0.456845982	0.121543926	0.197492545	0.154824767	0.836511119	0.859960912	0.781809658	0.742334152	0.735488104
0.145629175	0.145285971	0.209398242	0.576825819	0.363447438	0.304251082	0.384078774	0.530800973	0.60749722	0.421074318	0.443323742	0.565034209	0.312829747	0.714852082	0.467033994	1.006074603	0.441439381	0.161350028	0.161349708	0.273688993	0.717207085	0.686281431	0.396141186	0.026059751	0.729958322	0.79303166	0.030871844	0.013683324	0.194518968	0.053171448	0.724365475	0.336941515	0.281276469	0.261057857	0.181207236	0.603623168	0.729861747	0.207535573	0.413598325	0.19951653	0.286573308	0.513514238	0.30646918	0.428247967	0.358722203	0.678265296	0.695588983	0.629606183	0.6108807	0.720465445
0.049145943	0.04933862	0.060562152	0.628845408	0.558491849	0.495399744	0.579504219	0.338575255	0.359860359	0.025200505	0.27033603	0.141935094	0.25193374	0.226474084	0.298105616	0.493482631	0.344935003	0.059443048	0.059442681	0.198719147	0.840369611	0.466395479	0.440008828	0.028052211	0.727040943	0.821911652	0.018971193	0.010276119	0.311492368	0.140731477	0.724044574	0.431341121	0.385402034	0.155206934	0.260359062	0.787944691	0.495198819	0.247794854	0.360610739	0.275071261	0.330672154	0.586940895	0.290852581	0.346388723	0.440923878	0.796171329	0.789553142	0.509290831	0.610504926	0.547181871
0.169863701	0.169754591	0.225617284	0.519008528	0.412641675	0.350626999	0.434002293	0.47916929	0.375453262	0.337557393	0.325173165	0.352257012	0.320991057	0.32838723	0.810608052	0.535765247	0.720538998	0.183731101	0.18373044	0.404492415	0.701004425	0.385852224	0.452903551	0.031746953	0.697628569	0.798708998	0.051772154	0.020173235	0.33076998	0.133746166	0.695663626	0.479727266	0.38173043	0.157266674	0.305745665	0.522339338	0.699185363	0.376624124	0.249608638	0.343343804	0.213545085	0.788787291	0.263978199	0.40544097	0.264854315	0.670942499	0.695290883	0.704521481	0.637133978	0.561814524
0.164165176	0.164096531	0.191375879	0.462437459	0.543466328	0.479982291	0.564680978	0.3522661	0.416900293	0.195715122	0.309293194	0.364547044	0.433494897	0.406212997	0.444152999	0.499619523	0.334486456	0.160656721	0.160655742	0.597784173	0.557412525	0.545587225	0.261790426	0.019982331	0.547543731	0.638863486	0.113773748	0.014557369	0.214578163	0.129820421	0.538431573	0.321414176	0.377414971	0.195187214	0.169377746	0.260567936	0.460210255	0.146183737	0.481673508	0.178726228	0.26000208	0.50196323	0.415200507	0.565872616	0.260933658	0.420244831	0.454251519	0.572379168	0.432426496	0.787272031
0.318222103	0.317918391	0.434030412	0.460220942	0.236654943	0.190432282	0.25327949	0.675306729	0.553934528	0.195845113	0.451513011	0.747844952	0.505590213	0.073684239	0.432110954	0.080148243	0.279739469	0.263901123	0.263900506	0.895704702	0.644891554	0.119452452	0.376178825	0.033901272	0.188938016	0.273804402	0.795018699	0.024835177	0.759984271	0.778913234	0.190016767	0.75128362	0.758228628	0.003114015	0.621031092	0.067408241	0.14390388	0.284148132	0.766822979	0.611518928	0.821466656	0.5409081	0.886198607	0.927147806	0.763868688	0.205340384	0.194374934	0.038030328	0.120119444	0.655406935
0.515080243	0.514855765	0.593281228	0.27936533	0.33233676	0.275562071	0.352274425	0.564672007	0.753863791	0.724644071	0.579029136	0.735294617	0.582205687	0.617175926	0.804694613	0.567007869	0.495740733	0.491634961	0.491635069	0.468595455	0.469555787	0.064238769	0.23346879	0.023625754	0.437116783	0.666039392	0.195532641	0.022131212	0.528289554	0.411443943	0.435792605	0.6126426	0.513483764	0.062500899	0.447219215	0.415799948	0.39003481	0.38790681	0.225433478	0.50218511	0.239156676	0.852919	0.256320798	0.376661062	0.306656179	0.733576716	0.74659477	0.677642385	0.654074743	0.361959716
0.467656312	0.467785306	0.523967595	0.273583128	0.406126682	0.344414128	0.427416176	0.485876165	0.835374143	0.507301317	0.568718986	0.750114251	0.321377133	0.651394187	0.4772749	0.917971255	0.443098888	0.403637174	0.403636234	0.80214815	0.49037256	0.059611116	0.215648667	0.22205044	0.212953991	0.501978889	0.71383884	0.222718302	0.712332267	0.717378219	0.212395425	0.709425132	0.67759779	0.008810647	0.565729862	0.115437613	0.168475552	0.268051677	0.516246823	0.594397386	0.60754765	0.653358178	0.693410936	0.811241808	0.612883125	0.325006259	0.323783932	0.834314587	0.655984737	0.624975172
0.383333664	0.383538899	0.345549847	0.182518193	0.784459662	0.741196631	0.798182197	0.151371698	0.490044724	0.328849316	0.2481699	0.498018861	0.235257033	0.321373518	0.343803434	0.633717735	0.3984899	0.356034158	0.356033649	0.71273084	0.308102832	0.078486794	0.221227966	0.042788305	0.395708877	0.613681555	0.256388478	0.048710168	0.495086844	0.377959898	0.39233808	0.577372333	0.5205657	0.065983993	0.407277254	0.195888236	0.517907275	0.323884947	0.307125508	0.433874061	0.434411264	0.659036412	0.530896753	0.678884409	0.461376655	0.419162531	0.434239764	0.59859621	0.488737526	0.617133294
0.048813815	0.048470997	0.106422363	0.783299186	0.293072667	0.240061411	0.3118701	0.608849695	0.250740782	0.416465935	0.128169503	0.341451184	0.170928504	0.322820644	0.217481268	0.725247313	0.336158373	0.02061629	0.02061507	0.610673733	0.475537329	0.032224086	0.257427119	0.141498179	0.197146573	0.591712654	0.853102275	0.141569704	0.9408784	0.952328688	0.207121345	0.917607742	0.715944006	0.006494108	0.864906442	0.254038724	0.264505749	0.593831443	0.506292444	0.912219099	0.099593319	1.011487641	0.092645465	0.159093188	0.139851242	0.907494743	0.913216185	0.945128972	0.900878635	-0.153034027
0.234635914	0.234811934	0.252083674	0.363742169	0.597383302	0.535842372	0.617702153	0.303916278	0.772093063	0.155997872	0.305411226	0.531588469	0.563238649	0.26376582	0.156086858	0.230612641	0.051461728	0.194302888	0.19430182	0.965525738	0.555478356	0.083723269	0.285780986	0.017118864	0.242017529	0.488999949	0.701879269	0.011734734	0.700623119	0.702019446	0.241505222	0.701029964	0.686841007	0.008454449	0.554932694	0.017208874	0.179124333	0.273953767	0.569833138	0.594188091	0.695906133	0.601985449	0.822429675	0.897021563	0.62961944	0.184764879	0.183088415	0.011642235	0.08529285	0.609314328
0.117919939	0.11781062	0.237210754	0.770785413	0.119611766	0.092667433	0.129603408	0.825715116	0.348472591	0.139725441	0.264585909	0.169210296	0.086992127	0.334400992	0.398486413	0.874236195	0.591289463	0.137702247	0.137702143	0.220437308	0.847432974	0.678484099	0.474654687	0.032705886	0.786283492	0.835040399	0.011610381	0.014690592	0.21113974	0.050204508	0.781953619	0.348514414	0.299835507	0.239213	0.190242662	0.763922882	0.562193154	0.212061097	0.409400322	0.201407841	0.216381631	0.620659341	0.202344607	0.292243153	0.293279576	0.822374883	0.828272635	0.650911731	0.679561607	0.547717137
0.286382926	0.28646853	0.301569641	0.317982187	0.598725284	0.53725171	0.619015859	0.302739908	0.40312259	0.183549456	0.288309923	0.25927567	0.285663255	0.375604918	0.467169164	0.63555343	0.463919739	0.299690241	0.299689346	0.629969523	0.748738255	0.29138932	0.476713047	0.031869129	0.654200192	0.795046383	0.16012013	0.018192584	0.429012111	0.284199569	0.653360292	0.533764915	0.473322946	0.094423774	0.360291539	0.300624983	0.636628905	0.295199592	0.322052955	0.369550981	0.417998205	0.611819408	0.510983712	0.669828127	0.455786427	0.427395085	0.447041737	0.478807744	0.420267981	0.731245488
0.083985105	0.083896348	0.123410905	0.632877917	0.432388499	0.369590683	0.45391801	0.459077054	0.493763505	0.264085127	0.37130211	0.406133266	0.424300266	0.374271252	0.512662941	0.474188215	0.393612643	0.098489635	0.098488646	0.443623291	0.614766919	0.560705207	0.485576271	0.072704339	0.752656453	0.833353436	0.066890568	0.065568893	0.280636026	0.114729677	0.749896958	0.424945022	0.350307407	0.192366123	0.254603718	0.506746607	0.745864958	0.331578745	0.299238422	0.299714934	0.168511677	0.807880923	0.239579199	0.382279847	0.200884335	0.664325326	0.691430134	0.843119572	0.72997574	0.536018941
0.054624253	0.054415004	0.129308818	0.819187083	0.220533716	0.176550029	0.236418159	0.694980245	0.410564689	0.449715958	0.26642445	0.461977867	0.375400338	0.475095701	0.41090103	0.64185267	0.34831441	0.054253234	0.054252364	0.212616353	0.295500625	0.779120823	0.182184166	0.007246045	0.593969187	0.658454448	0.02586164	0.01317183	0.08516308	0.02413696	0.583479278	0.228541523	0.114059179	0.490213378	0.105640491	0.568125898	0.7644299	0.180300934	0.459792786	0.132879743	0.154229559	0.592695803	0.199250798	0.298446693	0.193207473	0.716559139	0.749067527	0.728195599	0.659974069	0.730948033
0.259133976	0.258801142	0.326350807	0.43464313	0.389625411	0.328775195	0.410700142	0.503040076	0.315047532	0.2723646	0.424686716	0.341069546	0.175763513	0.231250605	0.573958337	0.596716932	0.663972423	0.269115533	0.269114666	0.58012633	0.656556496	0.251446907	0.422794832	0.153721718	0.637672858	0.748312793	0.120424887	0.146001334	0.390976735	0.251332063	0.636072064	0.519722857	0.491592695	0.091546639	0.345725925	0.279684492	0.625087494	0.315847499	0.313227928	0.373003125	0.151118769	0.866637706	0.164463631	0.263972231	0.199784306	0.803121996	0.821448591	0.924362892	0.85894926	0.226615585
[truncated: 2,429 more columns]
