# Supplementary material for: Radiomics profiling combined with clinical risk factors for preoperative Lymphatic Metastasis prediction in Colorectal cancer: A multicenter study
Source: PLoS One. 2026 Jan 16;21(1):e0340352. doi: 10.1371/journal.pone.0340352 (PMC12810846; doi:10.1371/journal.pone.0340352)
Supplement: S4 File — (CSV) [file pone.0340352.s009.csv]

Sex	age	Swollen_lymph_nodes	AFP	CEA	CA199	White blood cells	neutrophil count	Lymphocyte count	Monocyte count	Red blood cell count	Hemoglobin	Platelets	Total protein	Albumin	Globulin	White ball ratio	Apolipoprotein A	Apolipoprotein B	Apolipoprotein E	Other diseases	LABEL
0	0.571428571	1	0.145833333	1	1	0.238938053	0.013888889	0.382352941	0.2	0.374613003	0.322033898	0.369028007	0.718181818	0.419700214	0.401433692	0.466666667	0.310344828	0.578431373	0.338498212	1	1
1	0.875	0	0.145833333	0	0	0.539823009	0.067901235	0.323529412	0.266666667	0.219814241	0.279661017	0.415156507	0.433333333	0.222698073	0.394265233	0.266666667	0.412068966	0.359803922	0.471990465	1	0
1	0.75	0	0.125	0	0	0.353982301	0.041666667	0.264705882	0.2	0.625386997	0.330508475	0.551894563	0.748484848	0.368308351	0.523297491	0.333333333	0.534482759	0.230392157	0.313468415	1	0
1	0.678571429	1	0.166666667	0	0	0.407079646	0.044753086	0.323529412	0.2	0.777089783	0.720338983	0.280065898	0.590909091	0.443254818	0.211469534	0.733333333	0.848275862	0.493137255	0.502979738	1	1
1	0.75	0	0.260416667	0	0	0.424778761	0.030864198	0.647058824	0.266666667	0.820433437	0.889830508	0.311367381	0.696969697	0.44111349	0.340501792	0.533333333	0.501724138	0.335294118	0.345649583	1	0
1	0.642857143	0	0.114583333	1	0	0.238938053	0.018518519	0.294117647	0.266666667	0.588235294	0.720338983	0.268533773	0.587878788	0.304068522	0.440860215	0.333333333	0.275862069	0.352941176	0.241954708	1	0
1	0.446428571	0	0.8125	0	0	0.451327434	0.052469136	0.323529412	0.266666667	0.690402477	0.762711864	0.357495881	0.657575758	0.430406852	0.311827957	0.6	0.663793103	0.264705882	0.653158522	1	0
0	0.732142857	0	0.125	0	1	0.336283186	0.030864198	0.352941176	0.2	0.486068111	0.542372881	0.26523888	0.572727273	0.280513919	0.462365591	0.266666667	0.517241379	0.470588235	0.519666269	1	1
0	0.553571429	1	0.177083333	0	0	0.831858407	0.112654321	0.352941176	0.4	0.253869969	0.050847458	0.757825371	0.224242424	0.167023555	0.240143369	0.333333333	0.439655172	0.264705882	0.26579261	1	0
0	0.321428571	1	0.135416667	1	0	0.283185841	0.029320988	0.323529412	0.133333333	0.495356037	0.194915254	0.378912685	0.442424242	0.327623126	0.229390681	0.533333333	0.620689655	0.578431373	0.483909416	0	1
1	0.625	0	0.125	0	1	0.265486726	0.037037037	0.117647059	0.066666667	0.724458204	0.694915254	0.238879736	0.818181818	0.372591006	0.598566308	0.266666667	0.425	0.496078431	0.411203814	0	0
0	0.607142857	1	0.270833333	1	0	0.265486726	0.027777778	0.235294118	0.133333333	0.362229102	0.347457627	0.467874794	0.236363636	0.190578158	0.215053763	0.4	0.836206897	0.480392157	0.293206198	1	0
1	0.553571429	1	0.03125	0	0	0.460176991	0.060185185	0.176470588	0.4	0.340557276	0.228813559	0.808896211	0	0	0.254480287	0.146666667	0	0.343137255	0.284862932	1	1
0	0.428571429	1	0.25	1	0	0.389380531	0.040123457	0.411764706	0.2	0.770897833	0.686440678	0.466227348	0.712121212	0.546038544	0.182795699	0.933333333	0.75	0.529411765	0	1	1
1	0.517857143	0	0.15625	1	0	0.495575221	0.043209877	0.588235294	0.2	0.693498452	0.669491525	0.566721582	0.6	0.316916488	0.433691756	0.333333333	0.637931034	0.225490196	0.286054827	0	0
1	0.660714286	1	0.052083333	0	0	0.389380531	0.049382716	0.117647059	0.333333333	0.544891641	0.330508475	0.378912685	0.53030303	0.267665953	0.433691756	0.266666667	0.336206897	0.294117647	0.224076281	1	1
1	0.642857143	1	0.322916667	1	0	0.389380531	0.046296296	0.294117647	0.2	0.823529412	0.855932203	0.222405272	0.757575758	0.507494647	0.301075269	0.666666667	0.517241379	0.176470588	0.342073897	1	1
1	0.553571429	1	0.385416667	1	0	0.345132743	0.029320988	0.411764706	0.266666667	0.724458204	0.813559322	0.2092257	0.715151515	0.447537473	0.35125448	0.533333333	0.440517241	0.366666667	0.307508939	1	1
1	0.339285714	1	0.09375	0	1	0.362831858	0.041666667	0.264705882	0.2	0.665634675	0.745762712	0.280065898	0.478787879	0.355460385	0.225806452	0.6	0.413793103	0.460784314	0.439809297	0	0
1	0.446428571	0	0.520833333	1	0	0.238938053	0.023148148	0.235294118	0.133333333	0.780185759	0.855932203	0.33937397	0.56969697	0.357601713	0.329749104	0.466666667	0.448275862	0.431372549	0.289630513	0	0
1	0.75	0	0.15625	0	0	0.318584071	0.033950617	0.264705882	0.2	0.572755418	0.610169492	0.18616145	0.496969697	0.340471092	0.272401434	0.533333333	0.353448276	0.294117647	0.384982122	1	0
0	0.446428571	1	0.291666667	0	1	0.345132743	0.043209877	0.205882353	0.2	0.656346749	0.627118644	0.242174629	0.784848485	0.501070664	0.344086022	0.6	0.74137931	0.470588235	0.348033373	1	1
1	0.767857143	0	0.385416667	0	0	0.247787611	0.016975309	0.323529412	0.333333333	0.510835913	0.584745763	0.212520593	0.393939394	0.244111349	0.311827957	0.333333333	0.724137931	0.333333333	0.213349225	1	0
1	0.625	1	0.197916667	1	1	0.389380531	0.043209877	0.323529412	1	0.721362229	0.745762712	0.313014827	0.618181818	0.398286938	0.318996416	0.533333333	0.672413793	0.323529412	0.386174017	1	1
0	0.607142857	0	0.177083333	0	0	0.185840708	0.020061728	0.117647059	0.266666667	0.399380805	0.508474576	0.489291598	0.590909091	0.278372591	0.487455197	0.266666667	0.913793103	0.215686275	0.497020262	1	0
1	0.589285714	0	0.145833333	0	1	0.398230088	0.037037037	0.382352941	0.333333333	0.628482972	0.449152542	0.364085667	0.763636364	0.460385439	0.387096774	0.533333333	0.620689655	0.421568627	0.326579261	1	1
1	0.892857143	0	0.197916667	0	0	0.407079646	0.030864198	0.441176471	0.533333333	0.851393189	0.966101695	0.3723229	0.645454545	0.430406852	0.297491039	0.6	0.577586207	0.529411765	0.498212157	1	1
1	0.607142857	0	0.302083333	0	0	0.265486726	0.021604938	0.264705882	0.2	0.674922601	0.584745763	0.247116969	0.436363636	0.338329764	0.204301075	0.6	0.663793103	0.294117647	0.523241955	1	0
1	0.232142857	0	0.53125	0	0	0.256637168	0.018518519	0.382352941	0.133333333	0.925696594	0.813559322	0.202635914	0.842424242	0.511777302	0.394265233	0.6	0.939655172	0.490196078	0.276519666	1	0
0	0.75	1	0.104166667	0	1	0.433628319	0.044753086	0.470588235	0.2	0.504643963	0.440677966	0.39538715	0.593939394	0.344753747	0.379928315	0.4	0.525862069	0.37254902	0.251489869	1	1
1	0.678571429	0	0.239583333	0	0	0.592920354	0.052469136	0.676470588	0.466666667	0.876160991	0.906779661	0.416803954	0.590909091	0.35117773	0.365591398	0.466666667	0.698275862	0.656862745	0.407628129	1	1
1	0.767857143	1	0.260416667	0	0	0.212389381	0.020061728	0.235294118	0.2	0.758513932	0.661016949	0.304777595	0.509090909	0.334047109	0.297491039	0.466666667	0.24137931	0.539215686	0.20738975	1	0
1	0.410714286	0	0.145833333	0	0	0.380530973	0.046296296	0.294117647	0.2	0.699690402	0.796610169	0.322899506	0.612121212	0.458244111	0.211469534	0.733333333	0.536206897	0.604901961	0.451728248	1	0
1	0.410714286	0	0.40625	0	0	0.265486726	0.030864198	0.176470588	0.2	0.758513932	0.830508475	0.332784185	0.33030303	0.374732334	0.017921147	0.933333333	0.638793103	0.526470588	0.604290822	1	0
1	0.589285714	1	0.1875	0	0	0.460176991	0.058641975	0.264705882	0.2	0.671826625	0.669491525	0.479406919	0.475757576	0.301927195	0.311827957	0.4	0.413793103	0.568627451	0.307508939	1	0
1	0.714285714	0	0.135416667	0	0	0.460176991	0.050925926	0.264705882	0.333333333	0.835913313	0.86440678	0.298187809	0.581818182	0.370449679	0.322580645	0.533333333	0.284482759	0.245098039	0.384982122	1	0
0	0.892857143	1	0.15625	1	1	0.407079646	0.047839506	0.294117647	0.266666667	0.464396285	0.474576271	0.321252059	0.318181818	0.237687366	0.23297491	0.4	0.769827586	0.446078431	0.494636472	1	1
1	0.339285714	0	0.40625	1	0	0.530973451	0.075617284	0.558823529	0.466666667	0.690402477	0.754237288	0.26523888	0.6	0.445396146	0.218637993	0.733333333	0.543103448	0.480392157	0.414779499	1	0
1	0.553571429	1	0	0	0	0.185840708	0.012345679	0.323529412	0.133333333	0.73993808	0.720338983	0.18616145	0.566666667	0.334047109	0.365591398	0.4	0.267241379	0.274509804	0.286054827	1	1
0	0.642857143	1	0.1875	1	0	0.716814159	0.094135802	0.294117647	0.6	0.560371517	0.601694915	0.392092257	0.366666667	0.278372591	0.222222222	0.466666667	0.25862069	0.392156863	0.345649583	1	1
0	0.357142857	0	0.15625	1	1	0.469026549	0.060185185	0.323529412	0.2	0.399380805	0.033898305	0.39538715	0.881818182	0.3875803	0.64874552	0.266666667	0.560344828	0.352941176	0.491060787	1	0
0	0.732142857	0	0.15625	0	0	0.150442478	0.009259259	0.176470588	0.133333333	0.433436533	0.533898305	0.191103789	0.596969697	0.327623126	0.41218638	0.4	0.939655172	0.441176471	0.593563766	1	0
1	0.642857143	0	0.145833333	0	0	0.646017699	0.101851852	0.029411765	0.333333333	0.572755418	0.305084746	0.512355848	0.278787879	0.08137045	0.448028674	0.066666667	0.198275862	0.098039216	0.353992849	1	0
0	0.303571429	1	0.09375	1	0	0.265486726	0.023148148	0.323529412	0.2	0.501547988	0.5	0.273476112	0.539393939	0.293361884	0.401433692	0.333333333	0.5	0.284313725	0.37306317	1	0
0	0.660714286	1	0.083333333	0	0	0.407079646	0.033950617	0.588235294	0.2	0.566563467	0.610169492	0.34431631	0.706060606	0.404710921	0.41218638	0.466666667	0.534482759	0.794117647	0.226460072	1	1
1	0.607142857	0	0.135416667	0	0	0.380530973	0.033950617	0.470588235	0.2	0.73374613	0.788135593	0.319604613	0.378787879	0.35117773	0.114695341	0.733333333	0.66637931	0.509803922	0.412395709	0	0
1	0.767857143	0	0.135416667	1	0	0.247787611	0.024691358	0.264705882	0.133333333	0.517027864	0.610169492	0.125205931	0.657575758	0.404710921	0.35483871	0.533333333	0.310344828	0.176470588	0.234803337	1	0
1	0.892857143	0	0.114583333	0	0	0.230088496	0.027777778	0.147058824	0.2	0.591331269	0.661016949	0.184514003	0.403030303	0.284796574	0.254480287	0.466666667	0.284482759	0.215686275	0.296781883	1	0
1	0.482142857	0	0.1875	0	0	0.530973451	0.044753086	0.705882353	0.266666667	0.80495356	0.86440678	0.352553542	0.712121212	0.359743041	0.494623656	0.333333333	0.543103448	0.264705882	0.511323004	1	0
1	0.785714286	1	0.25	0	0	0.362831858	0.047839506	0.117647059	0.266666667	0.60371517	0.423728814	0.542009885	0.472727273	0.220556745	0.444444444	0.266666667	0.318965517	0.421568627	0.20977354	1	0
0	0.857142857	0	0.135416667	1	1	0.389380531	0.044753086	0.323529412	0.266666667	0.770897833	0.737288136	0.296540362	0.790909091	0.531049251	0.301075269	0.733333333	0.362068966	0.450980392	0.414779499	1	0
1	0.446428571	1	0.041666667	0	0	0.389380531	0.040123457	0.352941176	0.333333333	0.656346749	0.525423729	0.387149918	0.472727273	0.284796574	0.336917563	0.4	0.155172414	0.31372549	0.300357569	1	0
0	0.660714286	1	0.28125	1	0	0.283185841	0.024691358	0.352941176	0.133333333	0.417956656	0.440677966	0.311367381	0.496969697	0.30620985	0.329749104	0.4	0.629310345	0.62745098	0.375446961	1	1
1	0.053571429	1	0.104166667	1	0	0.495575221	0.057098765	0.352941176	0.266666667	0.442724458	0.059322034	0.639209226	0.354545455	0.220556745	0.304659498	0.333333333	0.112068966	0.254901961	0.184743743	1	0
1	0.696428571	1	0.072916667	0	0	0.495575221	0.052469136	0.382352941	0.466666667	0.842105263	0.720338983	0.26523888	0.648484848	0.394004283	0.362007168	0.466666667	0.465517241	0.421568627	0.243146603	1	0
1	0.75	0	0.34375	0	0	0.619469027	0.080246914	0.205882353	0.466666667	0.780185759	0.855932203	0.574958814	0.487878788	0.241970021	0.426523297	0.266666667	0.489655172	0.715686275	0.42431466	1	0
0	0.428571429	0	0.3125	1	0	0.221238938	0.021604938	0.205882353	0.2	0.631578947	0.423728814	0.308072488	0.696969697	0.398286938	0.41218638	0.466666667	0.810344828	0.696078431	0.346841478	1	0
0	0.5	0	0.291666667	0	0	0.247787611	0.021604938	0.294117647	0.133333333	0.585139319	0.601694915	0.248764415	0.509090909	0.391862955	0.200716846	0.666666667	0.836206897	0.205882353	0.418355185	1	0
1	0.25	0	0.1875	1	0	0.274336283	0.026234568	0.235294118	0.133333333	0.693498452	0.686440678	0.401976936	0.657575758	0.421841542	0.326164875	0.533333333	0.224137931	0.421568627	0.262216925	1	0
0	0.785714286	1	0.104166667	1	0	0.389380531	0.038580247	0.411764706	0.266666667	0.696594427	0.593220339	0.459637562	0.545454545	0.304068522	0.390681004	0.333333333	0.448275862	0.509803922	0.345649583	1	0
1	0.482142857	1	0.177083333	0	0	0.274336283	0.021604938	0.352941176	0.266666667	0.944272446	0.872881356	0.352553542	0.484848485	0.334047109	0.268817204	0.533333333	0.612068966	0.401960784	0.309892729	1	0
1	0.589285714	0	0.114583333	0	0	0.398230088	0.047839506	0.235294118	0.2	0.891640867	0.915254237	0.143327842	0.475757576	0.304068522	0.308243728	0.466666667	0.5	0.31372549	0.213349225	1	0
0	0.482142857	1	0.291666667	1	0	0.362831858	0.038580247	0.294117647	0.266666667	0.594427245	0.63559322	0.263591433	0.721212121	0.483940043	0.297491039	0.666666667	0.732758621	0.450980392	0.306317044	0	0
0	0.732142857	0	0.229166667	0	0	0.283185841	0.032407407	0.235294118	0.133333333	0.876160991	0.813559322	0.154859967	0.772727273	0.44111349	0.430107527	0.466666667	0.905172414	0.715686275	0.593563766	1	1
0	0.767857143	0	0.385416667	0	0	0.460176991	0.049382716	0.441176471	0.266666667	0.619195046	0.669491525	0.286655684	0.787878788	0.466809422	0.405017921	0.533333333	0.603448276	0.294117647	0.377830751	1	0
1	0.767857143	0	0.3125	1	1	0.584070796	0.069444444	0.411764706	0.4	0.547987616	0.610169492	0.248764415	0.563636364	0.30620985	0.408602151	0.333333333	0.482758621	0.676470588	0.300357569	1	1
0	0.803571429	0	0.145833333	1	0	0.318584071	0.033950617	0.323529412	0.2	0.53250774	0.56779661	0.322899506	0.472727273	0.385438972	0.168458781	0.733333333	0.706896552	0.402941176	0.357568534	1	0
1	0.571428571	0	0.395833333	0	0	0.415929204	0.049382716	0.264705882	0.266666667	0.845201238	0.813559322	0.247116969	0.187878788	0.284796574	0	0.866666667	0.745689655	0.46372549	0.351609058	1	0
1	0.821428571	1	0.166666667	0	0	0.530973451	0.063271605	0.411764706	0.266666667	0.631578947	0.694915254	0.299835255	0.642424242	0.39614561	0.35125448	0.533333333	0.413793103	0.37254902	0.362336114	1	0
0	0.410714286	1	0.208333333	1	1	0.327433628	0.030864198	0.294117647	0.2	0.551083591	0.610169492	0.421746293	0.503030303	0.374732334	0.222222222	0.6	0.5	0.303921569	0.337306317	1	1
0	0.535714286	1	0.604166667	0	0	0.336283186	0.030864198	0.411764706	0.2	0.520123839	0.559322034	0.342668863	0.46969697	0.353319058	0.218637993	0.6	0.517241379	0.411764706	0.482717521	1	1
0	0.464285714	0	0.3125	1	0	0.637168142	0.066358025	0.558823529	0.266666667	0.860681115	0.86440678	0.462932455	0.827272727	0.531049251	0.344086022	0.666666667	0.982758621	0.245098039	1	1	0
0	0.678571429	0	0.28125	0	0	0.247787611	0.091049383	0.470588235	0.133333333	0.591331269	0.686440678	0.29324547	0.639393939	0.434689507	0.283154122	0.6	0.577586207	0.421568627	0.26102503	1	1
1	0.803571429	0	0.322916667	1	1	0.256637168	0.032407407	0.176470588	0.133333333	0.33126935	0.466101695	0.26523888	0.578787879	0.355460385	0.344086022	0.466666667	0.982758621	0.12745098	0.176400477	1	0
1	0.428571429	1	0.354166667	0	0	0.389380531	0.024691358	0.617647059	0.266666667	0.894736842	0.974576271	0.321252059	0.766666667	0.528907923	0.275985663	0.733333333	0.693103448	0.504901961	0.448152563	1	1
0	0.392857143	1	0.125	0	0	0.345132743	0.040123457	0.294117647	0.133333333	0.674922601	0.618644068	0.380560132	0.43030303	0.368308351	0.146953405	0.733333333	0.318965517	0.647058824	0.243146603	1	1
0	0.214285714	0	0.25	0	0	0.238938053	0.020061728	0.294117647	0.133333333	0.504643963	0.296610169	0.420098847	0.490909091	0.327623126	0.286738351	0.466666667	0.630172414	0.519607843	0.420738975	1	1
0	0.946428571	0	0.197916667	0	1	0.601769912	0.078703704	0.323529412	0.266666667	0.699690402	0.720338983	0.362438221	0.572727273	0.327623126	0.383512545	0.4	0.431034483	0.568627451	0.431466031	1	1
0	0.571428571	0	0.177083333	0	0	0.389380531	0.046296296	0.294117647	0.266666667	0.687306502	0.737288136	0.33937397	0.733333333	0.357601713	0.523297491	0.333333333	0.684482759	0.306862745	0.37067938	1	0
1	0.5	1	0.208333333	1	0	0.300884956	0.029320988	0.323529412	0.133333333	0.72755418	0.754237288	0.31630972	0.721212121	0.400428266	0.437275986	0.4	0.482758621	0.656862745	0.41716329	1	1
1	0.678571429	0	0.135416667	0	0	0.362831858	0.035493827	0.235294118	0.333333333	0.600619195	0.686440678	0.329489292	0.454545455	0.376873662	0.161290323	0.733333333	0.629310345	0.431372549	0.492252682	1	0
0	0.553571429	1	0.333333333	0	0	0.256637168	0.023148148	0.323529412	0.133333333	0.681114551	0.677966102	0.263591433	0.515151515	0.289079229	0.379928315	0.333333333	0.577586207	0.882352941	0.398092968	1	0
1	0.946428571	0	0.208333333	0	0	0.300884956	0.037037037	0.176470588	0.2	0.523219814	0.56779661	0.387149918	0.545454545	0.319057816	0.365591398	0.4	0.551724138	0.068627451	0.269368296	1	0
0	0.303571429	0	0.145833333	1	0	0.318584071	0.033950617	0.323529412	0.133333333	0.724458204	0.754237288	0.31630972	0.427272727	0.316916488	0.229390681	0.533333333	0.482758621	0.411764706	0.302741359	1	1
0	0.482142857	0	0.25	0	0	0.088495575	0.009259259	0.088235294	0.066666667	0.563467492	0.63559322	0.18616145	0.490909091	0.460385439	0.064516129	1	0.534482759	0.333333333	0.324195471	1	0
1	0.678571429	1	0.166666667	0	0	0.336283186	0.038580247	0.264705882	0.2	0.328173375	0.13559322	0.459637562	0.351515152	0.152034261	0.415770609	0.2	0.206896552	0.382352941	0.342073897	1	0
1	0.303571429	0	0.53125	1	0	0.557522124	0.050925926	0.617647059	0.466666667	0.770897833	0.855932203	0.342668863	0.727272727	0.370449679	0.494623656	0.333333333	0.594827586	0.539215686	0.289630513	0	0
0	0.357142857	0	0.125	1	0	0.522123894	0.064814815	0.323529412	0.266666667	0.613003096	0.627118644	0.34431631	0.654545455	0.353319058	0.437275986	0.4	0.629310345	0.460784314	0.512514899	1	0
1	0.446428571	0	0.354166667	1	0	0.442477876	0.033950617	0.647058824	0.2	0.730650155	0.771186441	0.369028007	0.606060606	0.490364026	0.150537634	0.866666667	0.58362069	0.72745098	0.456495828	1	0
1	0.607142857	0	0.25	0	0	0.353982301	0.052469136	0.117647059	0.066666667	0.489164087	0.313559322	0.777594728	0.390909091	0.226980728	0.336917563	0.333333333	0.603448276	0.441176471	0.272943981	1	0
0	0.625	0	0.072916667	0	0	0.353982301	0.046296296	0.117647059	0.333333333	0.678018576	0.694915254	0.15815486	0.527272727	0.402569593	0.204301075	0.666666667	0.456896552	0.284313725	0.41954708	1	1
1	0.357142857	1	0.322916667	0	0	0.787610619	0.092592593	0.5	0.666666667	0.442724458	0.076271186	1	0.43030303	0.241970021	0.358422939	0.333333333	0.198275862	0.666666667	0.342073897	1	0
1	0.410714286	1	0.21875	1	1	0.654867257	0.069444444	0.529411765	0.533333333	0.569659443	0.474576271	0.663920923	0.503030303	0.289079229	0.365591398	0.4	0.429310345	0.391176471	0.337306317	1	0
1	0.553571429	1	0.114583333	1	0	0.265486726	0.032407407	0.205882353	0.133333333	0.616099071	0.703389831	0.298187809	0.421212121	0.400428266	0.082437276	0.866666667	0.336206897	0.156862745	0.343265793	1	1
0	0.857142857	0	0.0625	1	0	0.283185841	0.023148148	0.323529412	0.266666667	0.309597523	0.194915254	0.357495881	0.654545455	0.26124197	0.591397849	0.2	0.412068966	0.344117647	0.3659118	1	0
0	0.785714286	0	0.291666667	0	0	0.380530973	0.046296296	0.294117647	0.2	0.517027864	0.525423729	0.319604613	0.681818182	0.336188437	0.498207885	0.333333333	0.581034483	0.739215686	0.52920143	0	0
0	0.964285714	1	0.3125	0	0	0.398230088	0.027777778	0.5	0.533333333	0.566563467	0.228813559	0.39538715	0.327272727	0.226980728	0.261648746	0.4	0.655172414	0.431372549	0.358760429	1	1
1	0.589285714	1	0.458333333	0	1	0.442477876	0.044753086	0.441176471	0.266666667	0.575851393	0.711864407	0.270181219	0.539393939	0.406852248	0.211469534	0.666666667	0.715517241	0.509803922	0.37306317	1	1
1	0.535714286	0	0.260416667	0	0	0.371681416	0.038580247	0.352941176	0.2	0.715170279	0.855932203	0.21416804	0.590909091	0.413276231	0.261648746	0.6	0.50862069	0.539215686	0.444576877	1	0
1	1	1	0.0625	1	0	0.17699115	0.023148148	0.029411765	0.266666667	0	0.228813559	0.275123558	0.2	0.102783726	0.318996416	0.2	0.370689655	0.401960784	0.412395709	1	0
1	0	1	0.229166667	1	0	0.601769912	0.050925926	0.705882353	0.533333333	0.761609907	0.686440678	0.380560132	0.660606061	0.3875803	0.387096774	0.466666667	0.50862069	0.81372549	0.607866508	1	0
1	0.839285714	0	0.239583333	1	1	0.353982301	0.040123457	0.205882353	0.466666667	0.414860681	0.491525424	0.319604613	0.263636364	0.301927195	0.0609319	0.733333333	0.172413793	0.5	0.379022646	1	1
1	0.732142857	0	0.197916667	0	0	0.247787611	0.029320988	0.176470588	0.133333333	0.510835913	0.610169492	0.123558484	0.166666667	0.263383298	0.010752688	0.8	0.5	0	0.185935638	1	0
0	0.660714286	1	0.1875	0	0	0.318584071	1	0.205882353	0.2	0.520123839	0.483050847	0.291598023	0.487878788	0.267665953	0.383512545	0.333333333	0.818965517	0.460784314	0.307508939	1	1
1	0.535714286	0	0.260416667	1	0	0	0	0	0	0.19504644	0	0	0.433333333	0.222698073	0.394265233	0.266666667	0.129310345	0.225490196	0.348033373	1	1
0	0.678571429	1	0.09375	0	0	0.212389381	0.010802469	0.411764706	0.133333333	0.421052632	0.457627119	0.258649094	0.715151515	0.458244111	0.333333333	0.6	0.844827586	0.264705882	0.461263409	1	0
0	0.875	1	0.09375	1	0	0.522123894	0.069444444	0.264705882	0.266666667	0.191950464	0.338983051	0.420098847	0.554545455	0.199143469	0.577060932	0.146666667	0.198275862	0.323529412	0.280095352	1	0
1	0.660714286	1	0.260416667	0	0	0.283185841	0.029320988	0.323529412	0.133333333	0.770897833	0.771186441	0.283360791	0.406060606	0.349036403	0.150537634	0.666666667	0.329310345	0.268627451	0.311084625	1	0
1	0.375	1	0.041666667	0	0	0.619469027	0.081790123	0.323529412	0.333333333	0.712074303	0.720338983	0.270181219	0.557575758	0.374732334	0.286738351	0.533333333	0.413793103	0.392156863	0.318235995	1	0
0	0.767857143	1	0.125	1	0	0.433628319	0.152777778	0.205882353	0.133333333	0.455108359	0.423728814	0.263591433	0.457575758	0.299785867	0.29390681	0.466666667	0.560344828	0.392156863	0.592371871	1	0
0	0.714285714	1	0.28125	1	0	0.469026549	0.038580247	0.5	0.333333333	0.702786378	0.711864407	0.589785832	0.609090909	0.370449679	0.35483871	0.466666667	0.948275862	0.539215686	0.362336114	1	0
1	0.571428571	1	0.25	1	0	0.743362832	0.084876543	0.5	0.666666667	0.464396285	0.406779661	0.609555189	0.63030303	0.250535332	0.580645161	0.2	0.24137931	0.705882353	0.278903456	1	1
0	0.732142857	0	0.447916667	0	0	0.442477876	0.058641975	0.323529412	0.133333333	0.359133127	0.440677966	0.280065898	0.442424242	0.293361884	0.286738351	0.466666667	0.700862069	0.26372549	0.331346841	1	1
0	0.767857143	0	0.135416667	0	0	0.336283186	0.029320988	0.470588235	0.133333333	0.622291022	0.610169492	0.36738056	0.493939394	0.34261242	0.265232975	0.533333333	0.521551724	0.35	0.525625745	1	0
0	0.571428571	1	0.239583333	0	0	0.522123894	0.055555556	0.5	0.266666667	0.684210526	0.661016949	0.360790774	0.718181818	0.426124197	0.390681004	0.466666667	0.818965517	0.382352941	0.386174017	1	0
1	0.339285714	0	0.479166667	0	0	0.539823009	0.064814815	0.323529412	0.333333333	0.764705882	0.796610169	0.461285008	0.563636364	0.43254818	0.197132616	0.733333333	0.620689655	0.490196078	0.324195471	1	1
1	0.428571429	1	0.28125	0	0	0.309734513	0.032407407	0.205882353	0.2	0.631578947	0.669491525	0.326194399	0.581818182	0.310492505	0.422939068	0.213333333	0.482758621	0.254901961	0.195470799	0	0
0	0.571428571	1	0.291666667	1	1	0.327433628	0.029320988	0.470588235	0.133333333	0.554179567	0.576271186	0.352553542	0.384848485	0.299785867	0.207885305	0.533333333	0.827586207	0.382352941	0.450536353	1	0
0	0.732142857	1	0.21875	1	1	0.336283186	0.035493827	0.323529412	0.2	0.637770898	0.601694915	0.362438221	0.472727273	0.370449679	0.193548387	0.666666667	0.637931034	0.039215686	0.37067938	0	0
1	0.392857143	1	0.145833333	1	0	0.628318584	0.083333333	0.294117647	0.4	0.687306502	0.533898305	0.583196046	0.560606061	0.29764454	0.419354839	0.333333333	0.25	0.254901961	0.323003576	1	1
0	0.428571429	0	0.104166667	0	0	0.194690265	0.015432099	0.323529412	0.066666667	0.452012384	0.550847458	0.172981878	0.606060606	0.361884368	0.365591398	0.466666667	0.556896552	0.383333333	0.332538737	1	0
0	0.553571429	0	0.21875	0	0	0.407079646	0.032407407	0.588235294	0.2	0.783281734	0.694915254	0.349258649	0.660606061	0.346895075	0.455197133	0.333333333	0.784482759	0.980392157	0.506555423	0	1
1	0.321428571	1	0.125	1	0	0.584070796	0.070987654	0.264705882	0.533333333	0.702786378	0.711864407	0.299835255	0.872727273	0.408993576	0.602150538	0.333333333	0.284482759	0.450980392	0.245530393	1	1
1	0.767857143	0	0.5	0	0	0.336283186	0.035493827	0.264705882	0.2	0.53869969	0.618644068	0.360790774	0.281818182	0.231263383	0.200716846	0.466666667	0.405172414	0.519607843	0.325387366	1	0
1	0.678571429	1	0.21875	0	0	0.274336283	0.024691358	0.264705882	0.2	0.544891641	0.762711864	0.153212521	0.324242424	0.229122056	0.254480287	0.4	0.75	0.196078431	0.228843862	1	0
1	0.160714286	1	0.166666667	0	0	0.539823009	0.052469136	0.588235294	0.333333333	0.755417957	0.593220339	0.467874794	0.539393939	0.468950749	0.107526882	0.933333333	0.629310345	0.529411765	0.454112038	1	0
1	0.410714286	1	0.208333333	1	0	0.203539823	0.024691358	0.117647059	0.133333333	0.786377709	0.677966102	0.311367381	0.560606061	0.394004283	0.258064516	0.6	0.387931034	0.225490196	0.297973778	0	1
1	0.910714286	0	0.0625	0	1	0.318584071	0.044753086	0.117647059	0.2	0.674922601	0.694915254	0.227347611	0.472727273	0.271948608	0.358422939	0.333333333	0.362068966	0.166666667	0.31227652	1	1
1	0.857142857	1	0.072916667	0	0	0.389380531	0.044753086	0.205882353	0.2	0.6625387	0.720338983	0.276771005	0.6	0.379014989	0.329749104	0.533333333	0.75862069	0.156862745	0.179976162	1	1
0	0.535714286	1	0.177083333	0	0	0.389380531	0.052469136	0.147058824	0.333333333	0.362229102	0.466101695	0.431630972	0.903030303	0.421841542	0.616487455	0.333333333	0.560344828	0.607843137	0.287246722	1	0
0	0.803571429	1	0.34375	1	1	0.283185841	0.016975309	0.470588235	0.2	0.393188854	0.457627119	0.329489292	0.418181818	0.312633833	0.225806452	0.533333333	0.939655172	0.411764706	0.362336114	1	1
1	0.660714286	1	0.135416667	0	0	0.327433628	0.046296296	0.117647059	0.133333333	0.650154799	0.762711864	0.306425041	0.418181818	0.267665953	0.301075269	0.4	0.448275862	0.441176471	0.299165673	1	0
0	0.410714286	1	0.65625	0	0	0.539823009	0.044753086	0.705882353	0.333333333	0.770897833	0.686440678	0.257001647	0.754545455	0.406852248	0.465949821	0.4	0.586206897	0.735294118	0.414779499	1	0
1	0.785714286	1	1	1	0	0.539823009	0.058641975	0.441176471	0.4	0.823529412	0.847457627	0.196046129	0.757575758	0.501070664	0.311827957	0.666666667	0.543103448	0.196078431	0.355184744	1	1
1	0.375	0	0.041666667	0	0	0.867256637	0.135802469	0.088235294	0.466666667	0.53250774	0.245762712	0.749588138	0.436363636	0.265524625	0.326164875	0.4	0.318965517	0.401960784	0.286054827	1	1
1	0.732142857	0	0.135416667	1	0	0.442477876	0.057098765	0.235294118	0.266666667	0.687306502	0.627118644	0.461285008	0.593939394	0.381156317	0.318996416	0.533333333	0.431034483	0.009803922	0.237187128	1	0
0	0.678571429	1	0.1875	1	0	0.185840708	0.013888889	0.264705882	0.133333333	0.492260062	0.576271186	0.266886326	0.539393939	0.426124197	0.17921147	0.733333333	0.637931034	0.549019608	0.547079857	1	1
1	0.571428571	1	0.229166667	0	0	0.469026549	0.052469136	0.352941176	0.266666667	0.826625387	0.855932203	0.204283361	0.396969697	0.370449679	0.103942652	0.8	0.862068966	0.392156863	0.288438617	1	0
0	0.732142857	1	0.072916667	0	0	0.353982301	0.032407407	0.411764706	0.2	0.591331269	0.618644068	0.337726524	0.733333333	0.39614561	0.458781362	0.4	0.525862069	0.480392157	0.297973778	1	1
0	0.571428571	0	0.072916667	0	0	0.920353982	0.12345679	0.147058824	0.533333333	0.241486068	0.228813559	0.657331137	0.687878788	0.17987152	0.76702509	0.066666667	0.172413793	0.441176471	0.297973778	1	1
0	0.803571429	0	0.104166667	0	0	0.566371681	0.075617284	0.323529412	0.2	0.417956656	0.516949153	0.461285008	0.248484848	0.263383298	0.107526882	0.6	0.232758621	0.568627451	0.289630513	1	0
0	0.464285714	1	0.270833333	1	0	0.212389381	0.023148148	0.176470588	0.133333333	0.492260062	0.389830508	0.322899506	0.284848485	0.263383298	0.150537634	0.533333333	0.448275862	0.460784314	0.264600715	1	0
0	0.535714286	0	0.21875	0	0	0.548672566	0.137345679	0.558823529	0.2	0.767801858	0.728813559	0.347611203	0.787878788	0.411134904	0.498207885	0.4	0.517241379	0.715686275	0.266984505	1	0
0	0.839285714	1	0.302083333	1	1	0.699115044	0.087962963	0.294117647	0.6	0.374613003	0.076271186	0.823723229	0.690909091	0.2248394	0.695340502	0.133333333	0.637931034	0.31372549	0.41954708	1	0
0	0.803571429	1	0.333333333	1	0	0.592920354	0.054012346	0.676470588	0.466666667	0.780185759	0.779661017	0.327841845	0.906060606	0.483940043	0.516129032	0.466666667	0.948275862	0.549019608	0.37067938	1	1
0	0.517857143	0	0.166666667	1	0	0.619469027	0.075617284	0.382352941	0.4	0.473684211	0.440677966	0.204283361	0.618181818	0.29764454	0.487455197	0.266666667	0.784482759	0.088235294	0.345649583	1	0
1	0.482142857	0	0.291666667	1	1	0.238938053	0.029320988	0.147058824	0.133333333	0.925696594	0.855932203	0.184514003	0.848484848	0.481798715	0.451612903	0.533333333	0.75	0.411764706	0.36352801	1	0
0	0.571428571	0	0.197916667	1	0	0.230088496	0.020061728	0.264705882	0.2	0.325077399	0.262711864	0.635914333	0.472727273	0.301927195	0.308243728	0.466666667	0.534482759	0.401960784	0.340882002	1	1
1	0.767857143	1	0.15625	1	1	0.796460177	0.089506173	0.5	0.666666667	0.631578947	0.593220339	0.471169687	0.503030303	0.244111349	0.440860215	0.266666667	0.362068966	0.441176471	0.275327771	1	1
1	0.875	0	0.604166667	0	0	0.318584071	0.038580247	0.147058824	0.266666667	0.743034056	0.720338983	0.479406919	0.857575758	0.456102784	0.505376344	0.4	0.318965517	0.441176471	0.307508939	1	0
1	0.482142857	1	0.552083333	0	0	0.353982301	0.035493827	0.294117647	0.266666667	0.591331269	0.703389831	0.144975288	0.815151515	0.383297645	0.577060932	0.333333333	0.568965517	0.323529412	0.272943981	0	0
1	0.553571429	0	0.28125	1	0	0.592920354	0.064814815	0.558823529	0.333333333	0.721362229	0.779661017	0.283360791	0.715151515	0.449678801	0.347670251	0.533333333	0.422413793	0.37254902	0.411203814	1	1
1	0.428571429	1	0.5	0	0	0.539823009	0.050925926	0.558823529	0.4	0.736842105	0.813559322	0.232289951	0.678787879	0.289079229	0.573476703	0.2	0.370689655	0.607843137	0.781883194	1	1
0	0.660714286	1	0.09375	0	0	0.221238938	0.015432099	0.294117647	0.266666667	0.705882353	0.533898305	0.324546952	0.733333333	0.419700214	0.419354839	0.466666667	0.551724138	0.539215686	0.482717521	1	1
1	0.321428571	1	0.197916667	1	1	0.398230088	0.037037037	0.382352941	0.266666667	1	1	0.227347611	0.445454545	0.319057816	0.247311828	0.533333333	0.431034483	0.81372549	0.411203814	1	1
0	0.553571429	1	0.21875	1	0	0.424778761	0.046296296	0.411764706	0.2	0.835913313	0.584745763	0.570016474	0.724242424	0.449678801	0.358422939	0.533333333	1	0.431372549	0.445768772	1	0
1	0.5	0	0.197916667	1	1	0.292035398	0.027777778	0.294117647	0.2	0.671826625	0.720338983	0.309719934	0.2	0.291220557	0.003584229	0.866666667	0.405172414	0.568627451	0.297973778	1	1
0	0.946428571	1	0.270833333	1	1	0.327433628	0.041666667	0.117647059	0.266666667	0.458204334	0.305084746	0.457990115	0.645454545	0.381156317	0.379928315	0.466666667	0.336206897	0.254901961	0.342073897	1	1
1	0.446428571	1	0.135416667	1	0	0.336283186	0.035493827	0.352941176	0.133333333	0.588235294	0.754237288	0.309719934	0.657575758	0.496788009	0.200716846	0.8	0.672413793	0.62745098	0.332538737	1	0
1	0.410714286	0	0.197916667	1	0	0.336283186	0.037037037	0.264705882	0.266666667	0.73993808	0.745762712	0.184514003	0.133333333	0.199143469	0.078853047	0.533333333	0.327586207	0.274509804	0.25864124	1	0
0	0.357142857	1	0.15625	0	0	0.327433628	0.029320988	0.382352941	0.2	0.520123839	0.542372881	0.257001647	0.593939394	0.389721627	0.304659498	0.533333333	0.784482759	0.431372549	0.244338498	1	1
1	0.803571429	1	0.1875	1	1	0.415929204	0.050925926	0.176470588	0.4	0.6625387	0.601694915	0.28830313	0.4	0.175588865	0.433691756	0.2	0.139655172	0.202941176	0.309892729	1	1
1	0.303571429	0	0.21875	0	0	0.247787611	0.013888889	0.411764706	0.2	0.6625387	0.711864407	0.342668863	0.557575758	0.344753747	0.336917563	0.466666667	0.431034483	0.598039216	0.327771156	1	0
1	0.75	1	0.166666667	0	0	0.230088496	0.023148148	0.235294118	0.133333333	0.306501548	0.457627119	0.204283361	0.56969697	0.267665953	0.480286738	0.266666667	0.599137931	0.340196078	0.349225268	1	1
0	0.642857143	1	0.125	0	0	0.230088496	0.024691358	0.205882353	0.133333333	0.925696594	0.771186441	0.273476112	0.433333333	0.336188437	0.204301075	0.6	0.612068966	0.529411765	0.493444577	1	1
1	0.482142857	0	0.291666667	1	0	0.362831858	0.032407407	0.411764706	0.266666667	0.721362229	0.788135593	0.286655684	0.445454545	0.391862955	0.125448029	0.8	0.879310345	0.5	0.276519666	1	0
0	0.821428571	1	0.21875	0	0	0.469026549	0.060185185	0.264705882	0.266666667	0.585139319	0.610169492	0.538714992	0.557575758	0.361884368	0.308243728	0.533333333	0.344827586	0.588235294	0.301549464	1	1
1	0.696428571	1	0.197916667	0	0	0.433628319	0.043209877	0.352941176	0.333333333	0.681114551	0.779661017	0.31630972	0.584848485	0.35117773	0.358422939	0.466666667	0.551724138	0.558823529	0.350417163	1	0
1	0.410714286	1	0.25	0	0	0.327433628	0.027777778	0.411764706	0.266666667	0.808049536	0.86440678	0.311367381	0.521212121	0.364025696	0.261648746	0.533333333	0.318965517	0.588235294	0.287246722	1	0
1	0.571428571	1	0.135416667	0	0	0.415929204	0.050925926	0.264705882	0.333333333	0.588235294	0.491525424	0.517298188	0.666666667	0.366167024	0.430107527	0.4	0.372413793	0.544117647	0.37306317	1	0
1	0.785714286	0	0.34375	0	0	0.088495575	0.010802469	0	0.2	0.241486068	0.279661017	0.123558484	0.487878788	0.188436831	0.516129032	0.133333333	0.327586207	0.333333333	0.37067938	1	0
1	0.428571429	0	0.072916667	1	0	0.327433628	0.040123457	0.264705882	0.133333333	0.665634675	0.771186441	0.270181219	0.457575758	0.402569593	0.121863799	0.8	0.620689655	0.147058824	0.398092968	1	0
1	0.553571429	1	0.197916667	1	1	0.353982301	0.035493827	0.323529412	0.333333333	0.424148607	0.305084746	0.436573311	0.493939394	0.246252677	0.426523297	0.266666667	0.146551724	0.303921569	0.152562574	1	0
1	0.285714286	1	0.40625	0	0	0.477876106	0.032407407	0.705882353	0.4	0.829721362	0.974576271	0.357495881	0.787878788	0.47751606	0.387096774	0.533333333	0.905172414	0.460784314	0.320619785	1	0
1	0.303571429	1	0.21875	0	0	0.380530973	0.052469136	0.205882353	0.133333333	0.842105263	0.779661017	0.222405272	0.616363636	0.408993576	0.301075269	0.6	0.738793103	0.404901961	0.562574493	1	1
0	0.428571429	0	0.072916667	1	0	0.221238938	0.023148148	0.205882353	0.133333333	0.535603715	0.279661017	0.301482702	0.633333333	0.394004283	0.344086022	0.533333333	0.74137931	0.235294118	0.299165673	1	0
0	0.607142857	0	0.135416667	0	0	0.530973451	0.072530864	0.117647059	0.4	0.588235294	0.288135593	0.453047776	0.590909091	0.278372591	0.487455197	0.266666667	0.724137931	0.156862745	0.311084625	1	0
0	0.660714286	1	0.135416667	0	0	0.353982301	0.035493827	0.352941176	0.266666667	0.585139319	0.593220339	0.311367381	0.821212121	0.426124197	0.512544803	0.4	0.672413793	0.637254902	0.361144219	1	1
1	0.803571429	0	0.291666667	1	1	0.442477876	0.040123457	0.5	0.333333333	0.544891641	0.610169492	0.382207578	0.412121212	0.248394004	0.326164875	0.333333333	0.215517241	0.274509804	0.245530393	1	0
0	0.321428571	1	0.0625	1	0	0.699115044	0.091049383	0.382352941	0.466666667	0.498452012	0.525423729	0.5815486	0.506060606	0.289079229	0.369175627	0.4	0.206896552	0.598039216	0.244338498	1	1
0	0.928571429	0	0.15625	0	1	0.646017699	0.086419753	0.235294118	0.4	0.625386997	0.686440678	0.410214168	0.512121212	0.278372591	0.394265233	0.333333333	0.603448276	0.696078431	0.494636472	1	0
1	0.607142857	0	0.28125	0	0	0.265486726	0.021604938	0.235294118	0.266666667	0.752321981	0.677966102	0.34431631	0.481818182	0.357601713	0.225806452	0.6	0.827586207	0.411764706	0.448152563	1	0
1	0.303571429	0	0.208333333	0	0	0.725663717	0.061728395	0.970588235	0.466666667	0.712074303	0.771186441	0.280065898	0.475757576	0.359743041	0.215053763	0.6	0.301724138	0.166666667	0.427890346	1	0
0	0.410714286	1	0.125	0	0	0.300884956	0.024691358	0.382352941	0.2	0.678018576	0.618644068	0.263591433	0.506060606	0.325481799	0.308243728	0.466666667	0.54137931	0.297058824	0.381406436	1	0
1	0.607142857	0	0.520833333	0	0	0.557522124	0.057098765	0.558823529	0.333333333	0.857585139	0.93220339	0.341021417	0.775757576	0.511777302	0.315412186	0.666666667	0.586206897	0.62745098	0.350417163	1	0
0	0.785714286	1	0.125	1	0	0.522123894	0.063271605	0.352941176	0.333333333	0.448916409	0.228813559	0.736408567	0.978787879	0.246252677	1	0	0.387931034	0.458823529	0.357568534	1	0
0	0.660714286	0	0.135416667	0	0	0.362831858	0.040123457	0.352941176	0.2	0.495356037	0.584745763	0.349258649	0.518181818	0.34261242	0.29390681	0.466666667	0.629310345	0.225490196	0.339690107	1	0
1	0.732142857	1	0.125	1	0	0.336283186	0.041666667	0.205882353	0.133333333	0.724458204	0.771186441	0.309719934	0.475757576	0.254817987	0.390681004	0.333333333	0.443965517	0.337254902	0.357568534	1	0
1	0.5	0	0.416666667	0	0	0.513274336	0.057098765	0.411764706	0.266666667	0.801857585	0.711864407	0.283360791	0.318181818	0.304068522	0.121863799	0.666666667	0.539655172	0.412745098	0.42193087	1	0
1	0.785714286	0	0.3125	0	0	0.557522124	0.074074074	0.176470588	0.4	0.656346749	0.593220339	0.431630972	0.396969697	0.214132762	0.365591398	0.266666667	0.25862069	0.62745098	0.336114422	1	0
1	0.517857143	1	0.322916667	0	0	0.265486726	0.033950617	0.117647059	0.133333333	0.724458204	0.711864407	0.329489292	0.393939394	0.295503212	0.225806452	0.533333333	0.362068966	0.549019608	0.432657926	1	0
0	0.517857143	0	0.145833333	1	0	0.230088496	0.015432099	0.352941176	0.133333333	0.399380805	0.508474576	0.294892916	0.66969697	0.321199143	0.508960573	0.266666667	0.543103448	0.676470588	0.345649583	1	0
0	0.267857143	1	0.15625	0	0	0.318584071	0.038580247	0.117647059	0.4	0.53250774	0.322033898	0.362438221	0.639393939	0.402569593	0.336917563	0.533333333	0.879310345	0.215686275	0.420738975	1	0
1	0.607142857	0	0.416666667	1	1	0.380530973	0.044753086	0.323529412	0.133333333	0.622291022	0.686440678	0.332784185	0.5	0.304068522	0.336917563	0.4	0.465517241	0.254901961	0.41716329	1	1
0	0.660714286	0	0.135416667	0	0	0.362831858	0.027777778	0.588235294	0.2	0.544891641	0.627118644	0.495881384	0.73030303	0.415417559	0.422939068	0.466666667	0.568965517	1	0.514898689	1	0
0	0.821428571	0	0.03125	0	0	0.327433628	0.032407407	0.411764706	0.2	0.523219814	0.63559322	0.322899506	0.575757576	0.413276231	0.243727599	0.666666667	0.387931034	0.715686275	0.502979738	0	0
1	0.678571429	0	0.59375	1	0	0.371681416	0.049382716	0.235294118	0.133333333	0.699690402	0.686440678	0.341021417	1	0.498929336	0.602150538	0.4	0.775862069	0.666666667	0.573301549	0	0
0	0.392857143	1	0.270833333	0	0	0.274336283	0.029320988	0.235294118	0.2	0.637770898	0.593220339	0.334431631	0.654545455	0.408993576	0.344086022	0.533333333	0.620689655	0.411764706	0.31227652	0	0
1	0.625	0	0.25	0	0	0.221238938	0.026234568	0.147058824	0.133333333	0.702786378	0.576271186	0.331136738	0.506060606	0.308351178	0.336917563	0.4	0.560344828	0	0.396901073	1	1
1	0.089285714	0	0.4375	0	0	0.876106195	0.115740741	0.5	0.333333333	0.969040248	0.889830508	0.378912685	0.76969697	0.511777302	0.996415771	0.666666667	0.512931034	0.616666667	0.358760429	1	1
0	0.357142857	1	0.1875	0	0	0.318584071	0.026234568	0.441176471	0.133333333	0.594427245	0.245762712	0.207578254	0.587878788	0.319057816	0.415770609	0.333333333	0.568965517	0.303921569	0.26340882	1	1
1	0.732142857	0	0.447916667	0	0	0.256637168	0.023148148	0.323529412	0.2	0.780185759	0.872881356	0.311367381	0.6	0.344753747	0.387096774	0.4	0.646551724	0.254901961	0.171632896	1	0
1	0.821428571	0	0.083333333	0	0	0.610619469	0.080246914	0.264705882	0.333333333	0.634674923	0.63559322	0.550247117	0.539393939	0.349036403	0.308243728	0.466666667	0.655172414	0.352941176	0.246722288	1	0
0	0.642857143	1	0.1875	0	1	0.442477876	0.047839506	0.382352941	0.266666667	0.498452012	0.389830508	0.3723229	0.412121212	0.274089936	0.283154122	0.4	0.353448276	0.31372549	0.346841478	1	0
1	0.375	1	0.135416667	0	0	0.362831858	0.030864198	0.411764706	0.333333333	0.854489164	0.796610169	0.31630972	0.509090909	0.331905782	0.301075269	0.466666667	0.439655172	0.303921569	0.282479142	1	0
0	0.428571429	0	0.104166667	0	0	0.513274336	0.106481481	0.352941176	0.133333333	0.718266254	0.711864407	0.599670511	0.481818182	0.336188437	0.261648746	0.533333333	0.706896552	0.392156863	0.284862932	1	0
0	0.392857143	0	0.385416667	0	0	1	0.154320988	0.176470588	0.4	0.557275542	0.584745763	0.276771005	0.718181818	0.436830835	0.372759857	0.533333333	0.482758621	0.735294118	0.532777116	0	0
1	0.696428571	1	0.260416667	0	0	0.380530973	0.046296296	0.176470588	0.333333333	0.424148607	0.491525424	0.365733114	0.412121212	0.192719486	0.419354839	0.2	0.672413793	0.235294118	0.277711561	1	1
1	0.678571429	0	0.270833333	0	0	0.389380531	0.035493827	0.411764706	0.333333333	0.736842105	0.694915254	0.336079077	0.418181818	0.254817987	0.322580645	0.4	0.677586207	0.252941176	0.401668653	1	1
1	0.410714286	1	0.1875	1	0	0.469026549	0.060185185	0.264705882	0.266666667	0.885448916	0.889830508	0.29324547	0.496969697	0.34261242	0.268817204	0.533333333	0.456896552	0.509803922	0.278903456	1	1
1	0.446428571	1	0.1875	1	1	0.247787611	0.026234568	0.205882353	0.2	0.938080495	0.737288136	0.253706755	0.524242424	0.406852248	0.193548387	0.666666667	0.706896552	0.205882353	0.379022646	1	1
1	0.75	0	0.125	0	0	0.415929204	0.043209877	0.382352941	0.2	0.684210526	0.694915254	0.225700165	0.3	0.2248394	0.23297491	0.4	0.502586207	0.35	0.337306317	1	0
0	0.464285714	1	0.135416667	0	1	0.460176991	0.046296296	0.470588235	0.266666667	0.529411765	0.610169492	0.296540362	0.457575758	0.310492505	0.275985663	0.466666667	0.620689655	0.421568627	0.320619785	1	0
1	0.446428571	1	0.177083333	1	1	0.345132743	0.029320988	0.441176471	0.266666667	0.851393189	0.788135593	0.26523888	0.521212121	0.468950749	0.086021505	0.933333333	0.562068966	0.456862745	0.455303933	1	1
0	0.017857143	1	0.875	1	1	0.415929204	0.043209877	0.352941176	0.333333333	0.783281734	0.711864407	0.510708402	0.703030303	0.531049251	0.197132616	0.866666667	0.767241379	0.441176471	0.506555423	1	0
0	0.660714286	1	0.208333333	0	0	0.814159292	0.078703704	1	0.333333333	0.46749226	0.491525424	0.487644152	0.696969697	0.404710921	0.401433692	0.466666667	0.490517241	0.484313725	0.543504172	1	0
1	0.696428571	0	0.302083333	0	0	0.575221239	0.057098765	0.529411765	0.533333333	0.523219814	0.550847458	0.378912685	0.336363636	0.220556745	0.283154122	0.333333333	0.482758621	0.098039216	0.309892729	1	0
0	0.857142857	1	0.15625	1	0	0.398230088	0.054012346	0.176470588	0.2	0.442724458	0.440677966	0.443163097	0.575757576	0.269807281	0.483870968	0.266666667	0.155172414	0.598039216	0.286054827	1	1
1	0.75	0	0.083333333	0	0	0.185840708	0.015432099	0.235294118	0.133333333	0.439628483	0.593220339	0.205930807	0.260606061	0.190578158	0.243727599	0.333333333	0.189655172	0.078431373	0.300357569	1	0
1	0.535714286	0	0.15625	0	0	0.292035398	0.016975309	0.5	0.133333333	0.820433437	0.822033898	0.331136738	0.512121212	1	0.261648746	0.533333333	0.679310345	0.461764706	0.36829559	0	0
1	0.660714286	1	0.041666667	1	0	0.407079646	0.027777778	0.470588235	0.733333333	0.876160991	0.652542373	0.352553542	0.46969697	0.334047109	0.250896057	0.533333333	0.362068966	0.617647059	0.303933254	1	0
1	0.589285714	0	0.25	0	0	0.309734513	0.024691358	0.382352941	0.333333333	0.950464396	0.669491525	0.324546952	0.709090909	0.464668094	0.315412186	0.6	0.663793103	0.343137255	0.320619785	1	0
1	0.178571429	1	0.15625	0	0	0.557522124	0.074074074	0.176470588	0.4	0.659442724	0.677966102	0.434925865	0.427272727	0.319057816	0.225806452	0.533333333	0.068965517	0.745098039	0.350417163	1	0
0	0.714285714	0	0.28125	0	0	0.168141593	0.010802469	0.205882353	0.133333333	0.616099071	0.627118644	0.311367381	0.548484848	0.338329764	0.336917563	0.466666667	0.693103448	0.424509804	0.454112038	1	0
0	0.928571429	0	0.15625	0	0	0.637168142	0.084876543	0.411764706	0.2	0.501547988	0.466101695	0.311367381	0.190909091	0.139186296	0.247311828	0.266666667	0.275862069	0.31372549	0.555423123	1	0
1	0.767857143	1	0.6875	1	0	0.327433628	0.037037037	0.235294118	0.2	0.647058824	0.737288136	0.362438221	0.351515152	0.319057816	0.136200717	0.666666667	0.706896552	0.470588235	0.344457688	1	1
1	0.696428571	1	0.40625	0	0	0.601769912	0.084876543	0.176470588	0.4	0.622291022	0.661016949	0.365733114	0.633333333	0.327623126	0.455197133	0.333333333	0.74137931	0.254901961	0.457687723	1	0
1	0.535714286	1	0.302083333	1	0	0.398230088	0.030864198	0.558823529	0.2	0.724458204	0.923728814	0.171334432	0.645454545	0.361884368	0.41218638	0.4	0.856034483	0.598039216	0.512514899	1	1
1	0.803571429	0	0.166666667	0	0	0.221238938	0.020061728	0.235294118	0.133333333	0.334365325	0.550847458	0.2092257	0.409090909	0.192719486	0.415770609	0.2	0.482758621	0.245098039	0.408820024	1	0
1	0.678571429	1	0.09375	0	0	0.407079646	0.033950617	0.470588235	0.266666667	0.53250774	0.43220339	0.171334432	0.321212121	0.235546039	0.240143369	0.4	0.379310345	0.137254902	0.384982122	1	0
0	0.875	1	0.197916667	1	0	0.85840708	0.115740741	0.441176471	0.2	0.705882353	0.703389831	0.280065898	0.654545455	0.218415418	0.663082437	0.133333333	0.25862069	0.225490196	0.269368296	1	0
1	0.535714286	1	0.114583333	0	0	0.407079646	0.032407407	0.441176471	0.333333333	0.585139319	0.669491525	0.365733114	0.527272727	0.361884368	0.272401434	0.533333333	0.284482759	0.382352941	0.333730632	1	0
0	0.857142857	1	0.114583333	1	0	0.185840708	0.020061728	0.117647059	0.2	0.442724458	0.406779661	0.286655684	0.309090909	0.248394004	0.204301075	0.466666667	0.284482759	0.068627451	0.210965435	1	1
1	0.607142857	0	0.208333333	1	0	0.283185841	0.027777778	0.235294118	0.133333333	0.647058824	0.703389831	0.296540362	0.527272727	0.29764454	0.379928315	0.4	0.465517241	0.764705882	0.196662694	1	0
1	0.571428571	0	0.145833333	1	0	0.336283186	0.027777778	0.294117647	0.533333333	0.721362229	0.762711864	0.230642504	0.451515152	0.336188437	0.225806452	0.533333333	0.439655172	0.019607843	0.16090584	1	1
1	0.660714286	0	0.229166667	1	0	0.318584071	0.023148148	0.352941176	0.266666667	0.715170279	0.745762712	0.36738056	0.509090909	0.349036403	0.272401434	0.533333333	0.660344828	0.633333333	0.437425507	1	0
0	0.625	0	0.322916667	0	0	0.477876106	0.058641975	0.294117647	0.266666667	0.705882353	0.762711864	0.336079077	0.539393939	0.458244111	0.125448029	0.866666667	0.594827586	0.274509804	0.367103695	1	0
0	0.553571429	1	0.239583333	1	0	0.327433628	0.037037037	0.264705882	0.2	0.619195046	0.627118644	0.354200988	0.606060606	0.434689507	0.243727599	0.666666667	0.706896552	0.137254902	0.398092968	1	1
0	0.196428571	1	0.166666667	0	0	0.477876106	0.052469136	0.382352941	0.333333333	0.520123839	0.322033898	0.670510708	0.7	0.304068522	0.573476703	0.266666667	0.370689655	0.37254902	0.334922527	1	0
0	0.428571429	0	0.1875	1	0	0.362831858	0.043209877	0.205882353	0.266666667	0.482972136	0.440677966	0.563426689	0.478787879	0.209850107	0.46953405	0.2	0.439655172	0.666666667	0.323003576	1	1
1	0.660714286	1	0.28125	0	0	0.203539823	0.013888889	0.323529412	0.133333333	0.470588235	0.228813559	0.136738056	0.660606061	0.254817987	0.609318996	0.2	0.534482759	0.068627451	0.286054827	0	1
1	0.678571429	0	0.177083333	0	0	0.327433628	0.032407407	0.323529412	0.2	0.377708978	0.559322034	0.225700165	0.357575758	0.265524625	0.23297491	0.466666667	0.896551724	-0.009803922	0.576877235	0	0
1	0.446428571	0	0.302083333	0	0	0.637168142	0.103395062	0	0.2	0.820433437	0.737288136	0.28830313	0.493939394	0.338329764	0.272401434	0.533333333	0.422413793	0.519607843	0.362336114	0	0
1	0.321428571	0	0.03125	0	0	0.398230088	0.043209877	0.294117647	0.2	0.792569659	0.805084746	0.33937397	0.742424242	0.48608137	0.318996416	0.666666667	0.422413793	0.725490196	0.495828367	1	0
0	0.607142857	1	0.03125	0	0	0.283185841	0.029320988	0.294117647	0.133333333	0.328173375	0.313559322	0.347611203	0.378787879	0.267665953	0.254480287	0.466666667	0.344827586	0.578431373	0.381406436	1	1
1	0.875	0	0.177083333	1	0	0.309734513	0.035493827	0.205882353	0.266666667	0.640866873	0.669491525	0.210873147	0.463636364	0.301927195	0.297491039	0.466666667	0.594827586	0.490196078	0.356376639	1	1
0	0.446428571	1	0.239583333	1	0	0.389380531	0.12191358	0.264705882	0.266666667	0.665634675	0.559322034	0.334431631	0.412121212	0.30620985	0.229390681	0.533333333	0.50862069	0.294117647	0.303933254	1	0
0	0.767857143	1	0.34375	0	0	0.424778761	0.040123457	0.441176471	0.333333333	0.647058824	0.703389831	0.345963756	0.56969697	0.364025696	0.318996416	0.466666667	0.698275862	0.088235294	0.406436234	1	1
0	0.696428571	1	0.03125	0	0	0.398230088	0.046296296	0.294117647	0.2	0.362229102	0.144067797	0.658978583	0.357575758	0.239828694	0.275985663	0.4	1	0.215686275	0.467222884	1	0
0	0.767857143	0	0.072916667	0	0	0.283185841	0.018518519	0.441176471	0.2	0.73374613	0.694915254	0.304777595	0.563636364	0.398286938	0.254480287	0.6	0.767241379	0.509803922	0.306317044	1	0
1	0.410714286	0	0.09375	1	0	0.389380531	0.035493827	0.441176471	0.266666667	0.743034056	0.847457627	0.313014827	0.587878788	0.468950749	0.164874552	0.8	0.50862069	0.274509804	0.444576877	1	1
0	0.642857143	1	0.322916667	0	0	0.584070796	0.078703704	0.205882353	0.4	0.507739938	1.254237288	0.456342669	0.733333333	0.289079229	0.637992832	0.2	0.698275862	0.735294118	0.442193087	1	0
1	0.571428571	0	0.375	1	0	0.327433628	0.026234568	0.352941176	0.333333333	0.761609907	0.720338983	0.308072488	0.56969697	0.372591006	0.304659498	0.533333333	0.344827586	0.470588235	0.287246722	1	1
1	0.571428571	0	0.177083333	1	0	0.318584071	0.035493827	0.176470588	0.266666667	0.486068111	0.576271186	0.637561779	0.309090909	0.241970021	0.215053763	0.466666667	0.338793103	0.433333333	0.318235995	1	0
0	0.446428571	1	0.208333333	0	0	0.610619469	0.074074074	0.411764706	0.333333333	0.66873065	0.56779661	0.369028007	0.575757576	0.293361884	0.444444444	0.333333333	0.474137931	0.274509804	0.387365912	1	0
1	-0.017857143	0	0.114583333	0	0	0.601769912	0.058641975	0.441176471	0.8	0.653250774	0.355932203	0.566721582	0.427272727	0.35117773	0.172043011	0.666666667	0.301724138	0.392156863	0.270560191	1	0
0	0.660714286	0	0.125	0	0	0.256637168	0.020061728	0.323529412	0.266666667	0.482972136	0.542372881	0.18616145	0.366666667	0.26124197	0.250896057	0.466666667	0.5	0.549019608	0.469606675	1	1
1	0.410714286	0	0.114583333	0	1	0.380530973	0.027777778	0.588235294	0.2	0.578947368	0.694915254	0.286655684	0.454545455	0.323340471	0.250896057	0.533333333	0.275862069	0.598039216	0.349225268	1	0
1	0.714285714	0	0.166666667	0	0	0.353982301	0.033950617	0.411764706	0.2	0.79876161	0.728813559	0.337726524	0.687878788	0.400428266	0.397849462	0.466666667	0.681034483	0.529411765	0.388557807	1	0
1	0.232142857	0	0.0625	1	0	0.628318584	0.069444444	0.558823529	0.333333333	1.07120743	0.669491525	0.586490939	0.557575758	0.34261242	0.340501792	0.466666667	0.327586207	0.401960784	0.345649583	1	1
0	0.357142857	1	0.03125	0	0	0.371681416	0.032407407	0.441176471	0.2	0.687306502	0.576271186	0.408566722	0.427272727	0.263383298	0.318996416	0.4	0.172413793	0.441176471	0.330154946	1	1
1	0.553571429	0	0.333333333	1	0	0.477876106	0.064814815	0.205882353	0.2	0.860681115	0.838983051	0.26523888	0.5	0.321199143	0.308243728	0.466666667	0.517241379	0.31372549	0.37306317	1	1
1	0.535714286	1	0.177083333	0	0	0.283185841	0.032407407	0.176470588	0.2	0.569659443	0.627118644	0.169686985	0.296969697	0.299785867	0.103942652	0.666666667	0.327586207	0.5	0.352800954	1	0
0	0.321428571	1	0.760416667	1	0	0.194690265	0.016975309	0.264705882	0.133333333	0.318885449	0.110169492	0.616144975	0.454545455	0.338329764	0.225806452	0.6	0.689655172	0.264705882	0.393325387	1	1
0	-0.125	0	0.104166667	0	0	0.486725664	0.046296296	0.529411765	0.266666667	0.53250774	0.601694915	0.411861614	0.53030303	0.359743041	0.279569892	0.533333333	0.612068966	0.480392157	0.36352801	0	0
1	0.589285714	1	0.09375	0	0	0.345132743	0.037037037	0.264705882	0.2	0.622291022	0.118644068	0.397034596	0.609090909	0.411134904	0.286738351	0.6	0.603448276	0.196078431	0.299165673	1	1
1	0.464285714	0	0.09375	0	1	0.318584071	0.026234568	0.382352941	0.266666667	0.495356037	0.262711864	0.383855025	0.536363636	0.263383298	0.448028674	0.266666667	0.232758621	0.225490196	0.26102503	1	0
1	0.714285714	0	0.322916667	1	0	0.557522124	0.055555556	0.588235294	0.333333333	0.888544892	0.889830508	0.332784185	1.045454545	0.496788009	0.659498208	0.333333333	0.937931034	0.365686275	0.461263409	1	0
1	0.875	0	0.260416667	0	0	0.407079646	0.043209877	0.352941176	0.266666667	0.606811146	0.63559322	0.484349259	0.627272727	0.280513919	0.52688172	0.266666667	0.612068966	0.343137255	0.337306317	1	0
0	0.428571429	0	0.427083333	0	0	0.097345133	0.00617284	0.147058824	0.066666667	0.482972136	0.542372881	0.177924217	0.266666667	0.301927195	0.064516129	0.733333333	0.810344828	0.225490196	0.313468415	1	1
1	0.5	1	0.25	0	0	0.336283186	0.041666667	0.235294118	0.133333333	0.684210526	0.703389831	0.327841845	0.372727273	0.291220557	0.207885305	0.533333333	0.456896552	0.485294118	0.367103695	1	1
1	0.714285714	0	0.145833333	1	0	0.415929204	0.046296296	0.382352941	0.266666667	0.362229102	0.279661017	0.556836903	0.648484848	0.314775161	0.494623656	0.333333333	0.439655172	0.568627451	0.345649583	1	0
1	0.357142857	1	0.375	0	0	0.601769912	0.069444444	0.441176471	0.466666667	0.572755418	0.5	0.382207578	0.348484848	0.246252677	0.254480287	0.4	0.206896552	0.431372549	0.137067938	1	1
1	0.053571429	1	0.3125	1	0	0.442477876	0.040123457	0.441176471	0.4	0.73374613	0.830508475	0.232289951	0.548484848	0.357601713	0.304659498	0.533333333	0.767241379	0.539215686	0.353992849	1	1
0	0.553571429	1	0.239583333	0	0	0.283185841	0.029320988	0.264705882	0.133333333	0.489164087	0.525423729	0.276771005	0.318181818	0.30620985	0.11827957	0.666666667	0.663793103	0.450980392	0.382598331	0	1
1	0.660714286	0	0.197916667	0	0	0.345132743	0.033950617	0.294117647	0.333333333	0.984520124	0.889830508	0.202635914	0.696969697	0.426124197	0.365591398	0.533333333	0.551724138	0.441176471	0.379022646	1	1
0	0.410714286	0	0.208333333	0	0	0.398230088	0.032407407	0.558823529	0.266666667	0.53869969	0.491525424	0.28830313	0.587878788	0.308351178	0.433691756	0.333333333	0.379310345	0.588235294	0.502979738	1	0
1	0.678571429	0	0.166666667	0	1	0.371681416	0.032407407	0.382352941	0.333333333	0.746130031	0.728813559	0.258649094	0.539393939	0.385438972	0.247311828	0.6	0.431034483	0.469607843	0.443384982	1	0
1	0.410714286	1	0.25	0	0	0.672566372	0.087962963	0.294117647	0.4	0.476780186	0.474576271	0.700164745	0.593939394	0.17987152	0.655913978	0.066666667	0.181034483	0.294117647	0.205005959	1	0
0	0.607142857	0	0.28125	0	0	0.274336283	0.032407407	0.205882353	0.133333333	0.492260062	0.618644068	0.345963756	0.745454545	0.458244111	0.369175627	0.533333333	0.517241379	0.549019608	0.358760429	1	0
0	0.375	1	0.083333333	1	0	0.256637168	0.021604938	0.352941176	0.133333333	0.486068111	0.576271186	0.247116969	0.445454545	0.357601713	0.182795699	0.666666667	0.827586207	0.598039216	0.340882002	1	1
1	0.946428571	0	0.270833333	1	0	0.07079646	0.007716049	0.058823529	0.066666667	0.334365325	0.177966102	0.444810544	0.536363636	0.310492505	0.369175627	0.4	0.480172414	0.27745098	0.339690107	1	0
1	0.678571429	0	0.53125	0	0	0.283185841	0.021604938	0.323529412	0.266666667	0.730650155	0.796610169	0.281713344	0.433333333	0.312633833	0.243727599	0.533333333	0.465517241	0.303921569	0.405244338	1	1
1	0.785714286	1	0.135416667	1	0	0.221238938	0.015432099	0.323529412	0.133333333	0.79876161	0.771186441	0.174629325	0.584848485	0.39614561	0.283154122	0.6	0.405172414	0.039215686	0.294398093	1	0
1	0.571428571	1	0.145833333	1	0	0.424778761	0.041666667	0.382352941	0.4	0.609907121	0.466101695	0.433278418	0.463636364	0.2248394	0.426523297	0.266666667	0.439655172	0.343137255	0.3170441	0	1
1	0.625	1	0.552083333	1	0	0.539823009	0.063271605	0.411764706	0.266666667	0.780185759	0.771186441	0.242174629	0.660606061	0.383297645	0.394265233	0.466666667	0.827586207	0.392156863	0.394517282	1	0
1	-0.089285714	1	0.166666667	0	0	0.89380531	0.12191358	0.411764706	0.466666667	0.535603715	0.305084746	0.542009885	0.827272727	0.389721627	0.580645161	0.333333333	0.086206897	0.421568627	0.31466031	1	1
1	0.571428571	1	0.145833333	0	0	0.123893805	0.010802469	0.088235294	0.066666667	0.13003096	0.025423729	0.382207578	0.221212121	0.154175589	0.258064516	0.333333333	0.224137931	0.264705882	0.189511323	1	1
0	0.553571429	1	0.1875	1	1	0.539823009	0.060185185	0.529411765	0.266666667	0.786377709	0.728813559	0.345963756	0.490909091	0.289079229	0.35125448	0.4	0.379310345	0.784313725	0.537544696	1	0
0	0.589285714	0	0.125	1	0	0.336283186	0.020061728	0.558823529	0.266666667	0.643962848	0.330508475	0.34431631	0.533333333	0.364025696	0.275985663	0.146666667	0.327586207	0.735294118	0.355184744	0	1
0	0.625	0	0.041666667	1	0	0.619469027	0.052469136	0.823529412	0.4	0.808049536	0.677966102	0.326194399	0.806060606	0.389721627	0.555555556	0.333333333	0.431034483	0.147058824	0.294398093	1	0
0	0.625	1	0.09375	0	0	0.318584071	0.035493827	0.264705882	0.266666667	0.547987616	0.56779661	0.303130148	0.921212121	0.466809422	0.562724014	0.4	0.594827586	0.676470588	0.520858164	1	0
